# Supplementary material for: (Ferrocenylmeth­yl)dimethyl­ammonium bromide
Source: Acta Crystallogr Sect E Struct Rep Online. 2010 May 22;66(Pt 6):m686. doi: 10.1107/S1600536810018453 (PMC2979461; doi:10.1107/S1600536810018453)
Supplement: Supplementary file 1 [file e-66-0m686-sup1.cif]

##############################################################################
###                                                                        ###
###        Electronic paper (Acta Crystallographica Section E)             ###
###                                                                        ###
##############################################################################
#                                                                            #
# This CIF contains the data in a paper accepted for publication in Acta     #
# Crystallographica Section E. It conforms to the requirements of Notes      #
# for Authors for Section E, and has been peer reviewed under the auspices   #
# of the IUCr Commission on Journals.                                        #
#                                                                            #
# Full details of the Crystallographic Information File format               #
# are given in the paper "The Crystallographic Information File (CIF):       #
# a New Standard Archive File for Crystallography" by S. R. Hall, F. H.      #
# Allen and I. D. Brown [Acta Cryst. (1991), A47, 655-685].                  #
#                                                                            #
# The current version of the core CIF dictionary is obtainable from          #
# ftp://ftp.iucr.org/pub/cif_core.dic. The current version number is 2.4.    #
#                                                                            #
# Software is freely available for graphical display of the structure(s) in  #
# this CIF.  For information consult the CIF home page http://www.iucr.org/  #
# cif/home.html                                                              #
#                                                                            #
# This file may be used for bona fide research purposes within the           #
# scientific community so long as proper attribution is given to the journal # 
# article from which it was obtained.                                        #
#                                                                            #
##############################################################################
                                             
data_I
_audit_creation_method     SHELXL-97
_chemical_name_systematic
;
(Ferrocenylmethyl)dimethylammonium bromide
;
_chemical_name_common     ?
_chemical_formula_moiety     'C13 H18 Fe N, Br'
_chemical_formula_sum     'C13 H18 Br Fe N'
_chemical_formula_iupac     '[Fe (C5 H5) (C8 H13 N)] Br'
_chemical_formula_weight     324.04
_chemical_melting_point     457
_symmetry_cell_setting     'orthorhombic'
_symmetry_space_group_name_H-M     'P n a 21'
_symmetry_space_group_name_Hall     'P 2c -2n'
loop_
    _symmetry_equiv_pos_as_xyz
    'x, y, z'
    '-x, -y, z+1/2'
    'x+1/2, -y+1/2, z'
    '-x+1/2, y+1/2, z+1/2'
_cell_length_a     21.393(4)
_cell_length_b     5.9296(12)
_cell_length_c     10.798(2)
_cell_angle_alpha     90.00
_cell_angle_beta     90.00
_cell_angle_gamma     90.00
_cell_volume     1369.7(5)
_cell_formula_units_Z     4
_cell_measurement_reflns_used     6130
_cell_measurement_theta_min     3.43
_cell_measurement_theta_max     27.63
_cell_measurement_temperature     298(2)
_exptl_crystal_description     prism
_exptl_crystal_colour     yellow
_exptl_crystal_size_max     0.20
_exptl_crystal_size_mid     0.20
_exptl_crystal_size_min     0.20
_exptl_crystal_density_diffrn     1.571
_exptl_crystal_density_meas     ?
_exptl_crystal_density_method     'not measured'
_exptl_crystal_F_000     656
_exptl_absorpt_coefficient_mu     3.992
_exptl_absorpt_correction_type     multi-scan
_exptl_absorpt_process_details     'CrystalClear (Rigaku, 2005)'
_exptl_absorpt_correction_T_min     0.450
_exptl_absorpt_correction_T_max     0.468
_exptl_special_details     ?
_diffrn_ambient_temperature     298(2)
_diffrn_radiation_type     MoK\a
_diffrn_radiation_wavelength     0.71073
_diffrn_radiation_source     'fine-focus sealed tube'
_diffrn_radiation_monochromator     graphite
_diffrn_measurement_device_type     'Rigaku SCXmini'
_diffrn_measurement_method     '\w scans'
_diffrn_reflns_number     13217
_diffrn_reflns_av_R_equivalents     0.0558
_diffrn_reflns_av_sigmaI/netI     0.0566
_diffrn_reflns_theta_min     3.57
_diffrn_reflns_theta_max     27.45
_diffrn_reflns_theta_full     27.45
_diffrn_measured_fraction_theta_max     0.999
_diffrn_measured_fraction_theta_full     0.999
_diffrn_reflns_limit_h_min     -27
_diffrn_reflns_limit_h_max     27
_diffrn_reflns_limit_k_min     -7
_diffrn_reflns_limit_k_max     7
_diffrn_reflns_limit_l_min     -14
_diffrn_reflns_limit_l_max     14
_diffrn_standards_number     0
_diffrn_standards_interval_count     .
_diffrn_standards_interval_time     .
_diffrn_standards_decay_%     ?
_refine_special_details
;
 Refinement of F^2^ against ALL reflections.  The weighted R-factor wR and
 goodness of fit S are based on F^2^, conventional R-factors R are based
 on F, with F set to zero for negative F^2^. The threshold expression of
 F^2^ > 2sigma(F^2^) is used only for calculating R-factors(gt) etc. and is
 not relevant to the choice of reflections for refinement.  R-factors based
 on F^2^ are statistically about twice as large as those based on F, and R-
 factors based on ALL data will be even larger.
;
_reflns_number_total     3117
_reflns_number_gt     2638
_reflns_threshold_expression     I>2\s(I)
_refine_ls_structure_factor_coef     Fsqd
_refine_ls_matrix_type     full
_refine_ls_R_factor_all     0.0480
_refine_ls_R_factor_gt     0.0376
_refine_ls_wR_factor_gt     0.0743
_refine_ls_wR_factor_ref     0.0778
_refine_ls_goodness_of_fit_ref     1.079
_refine_ls_restrained_S_all     1.078
_refine_ls_number_reflns     3117
_refine_ls_number_parameters     147
_refine_ls_number_restraints     1
_refine_ls_hydrogen_treatment     constr
_refine_ls_weighting_scheme     calc
_refine_ls_weighting_details
                 'calc w=1/[\s^2^(Fo^2^)+(0.0233P)^2^] where P=(Fo^2^+2Fc^2^)/3'
_atom_sites_solution_hydrogens     geom
_atom_sites_solution_primary     direct
_atom_sites_solution_secondary     difmap
_refine_ls_shift/su_max     0.000
_refine_ls_shift/su_mean     0.000
_refine_diff_density_max     0.283
_refine_diff_density_min     -0.508
_refine_ls_extinction_method     none
_refine_ls_extinction_coef     ?
_refine_ls_abs_structure_details     'Flack (1983), 1474 Friedel pairs'
_refine_ls_abs_structure_Flack     0.011(12)
loop_
    _atom_type_symbol
    _atom_type_description
    _atom_type_scat_dispersion_real
    _atom_type_scat_dispersion_imag
    _atom_type_scat_source
    'C' 'C' 0.0033 0.0016
                         'International Tables Vol C Tables 4.2.6.8 and 6.1.1.4'
    'H' 'H' 0.0000 0.0000
                         'International Tables Vol C Tables 4.2.6.8 and 6.1.1.4'
    'Br' 'Br' -0.2901 2.4595
                         'International Tables Vol C Tables 4.2.6.8 and 6.1.1.4'
    'Fe' 'Fe' 0.3463 0.8444
                         'International Tables Vol C Tables 4.2.6.8 and 6.1.1.4'
    'N' 'N' 0.0061 0.0033
                         'International Tables Vol C Tables 4.2.6.8 and 6.1.1.4'
_computing_data_collection     'CrystalClear (Rigaku 2005)'
_computing_cell_refinement     'CrystalClear (Rigaku 2005)'
_computing_data_reduction     'CrystalClear (Rigaku 2005)'
_computing_structure_solution     'SHELXS97 (Sheldrick, 2008)'
_computing_structure_refinement     'SHELXL97 (Sheldrick, 2008)'
_computing_molecular_graphics     'SHELXTL (Sheldrick, 2008)'
_computing_publication_material     'PRPKAPPA (Ferguson, 1999)'
loop_
    _atom_site_type_symbol
    _atom_site_label
    _atom_site_fract_x
    _atom_site_fract_y
    _atom_site_fract_z
    _atom_site_U_iso_or_equiv
    _atom_site_adp_type
    _atom_site_calc_flag
    _atom_site_refinement_flags
    _atom_site_occupancy
    _atom_site_disorder_assembly
    _atom_site_disorder_group
    Br Br1 0.56302(2) 0.12331(6) 0.47649(4) 0.05861(15) Uani d . 1 . .
    Fe Fe1 0.31150(2) 0.40436(7) 0.28011(5) 0.03551(13) Uani d . 1 . .
    N N1 0.51727(12) 0.3869(4) 0.2374(3) 0.0333(7) Uani d . 1 . .
    H H1A 0.5230 0.3024 0.3069 0.040 Uiso calc R 1 . .
    C C1 0.40534(14) 0.4348(5) 0.2980(3) 0.0309(7) Uani d . 1 . .
    C C2 0.38089(16) 0.2954(6) 0.3942(3) 0.0383(8) Uani d . 1 . .
    H H2A 0.3922 0.1379 0.4103 0.046 Uiso calc R 1 . .
    C C3 0.33669(18) 0.4253(7) 0.4615(4) 0.0472(10) Uani d . 1 . .
    H H3A 0.3119 0.3727 0.5321 0.057 Uiso calc R 1 . .
    C C4 0.33448(18) 0.6430(6) 0.4089(4) 0.0462(10) Uani d . 1 . .
    H H4A 0.3078 0.7677 0.4364 0.055 Uiso calc R 1 . .
    C C5 0.37663(15) 0.6481(5) 0.3083(3) 0.0351(8) Uani d . 1 . .
    H H5A 0.3843 0.7777 0.2541 0.042 Uiso calc R 1 . .
    C C6 0.22327(19) 0.2783(10) 0.2675(5) 0.0724(14) Uani d . 1 . .
    H H6A 0.1959 0.2412 0.3375 0.087 Uiso calc R 1 . .
    C C7 0.22629(19) 0.4831(8) 0.2085(4) 0.0591(12) Uani d . 1 . .
    H H7A 0.2016 0.6166 0.2302 0.071 Uiso calc R 1 . .
    C C8 0.2691(2) 0.4729(9) 0.1167(4) 0.0666(13) Uani d . 1 . .
    H H8A 0.2801 0.5962 0.0603 0.080 Uiso calc R 1 . .
    C C9 0.2945(2) 0.2549(12) 0.1143(6) 0.0845(19) Uani d . 1 . .
    H H9A 0.3258 0.1978 0.0560 0.101 Uiso calc R 1 . .
    C C10 0.2658(3) 0.1322(7) 0.2113(7) 0.090(2) Uani d . 1 . .
    H H10A 0.2732 -0.0262 0.2328 0.108 Uiso calc R 1 . .
    C C11 0.44972(15) 0.3637(6) 0.2002(4) 0.0357(9) Uani d . 1 . .
    H H11A 0.4424 0.4538 0.1266 0.043 Uiso calc R 1 . .
    H H11B 0.4415 0.2074 0.1790 0.043 Uiso calc R 1 . .
    C C12 0.55769(16) 0.2923(9) 0.1398(4) 0.0611(12) Uani d . 1 . .
    H H12A 0.5456 0.1393 0.1235 0.092 Uiso calc R 1 . .
    H H12B 0.6004 0.2960 0.1668 0.092 Uiso calc R 1 . .
    H H12C 0.5533 0.3802 0.0657 0.092 Uiso calc R 1 . .
    C C13 0.5351(2) 0.6194(5) 0.2675(5) 0.0614(12) Uani d . 1 . .
    H H13A 0.5786 0.6242 0.2893 0.092 Uiso calc R 1 . .
    H H13B 0.5104 0.6720 0.3360 0.092 Uiso calc R 1 . .
    H H13C 0.5278 0.7143 0.1969 0.092 Uiso calc R 1 . .
loop_
    _atom_site_aniso_label
    _atom_site_aniso_U_11
    _atom_site_aniso_U_22
    _atom_site_aniso_U_33
    _atom_site_aniso_U_12
    _atom_site_aniso_U_13
    _atom_site_aniso_U_23
    Br1 0.0834(3) 0.0501(2) 0.0424(2) 0.0079(2) -0.0100(2) 0.0080(2)
    Fe1 0.0313(2) 0.0357(3) 0.0395(3) -0.00206(18) -0.0070(3) -0.0036(3)
    N1 0.0348(16) 0.0343(16) 0.0308(16) 0.0011(11) -0.0007(12) 0.0048(12)
    C1 0.0279(15) 0.0322(16) 0.032(2) -0.0026(13) -0.0029(15) -0.0051(15)
    C2 0.036(2) 0.039(2) 0.040(2) -0.0068(16) -0.0095(17) 0.0043(17)
    C3 0.037(2) 0.072(3) 0.033(2) -0.0095(18) 0.0045(18) 0.000(2)
    C4 0.037(2) 0.051(3) 0.050(2) 0.0009(16) -0.0006(19) -0.0205(19)
    C5 0.0353(18) 0.0278(18) 0.042(2) -0.0027(12) -0.0022(16) -0.0036(15)
    C6 0.040(2) 0.103(4) 0.074(4) -0.030(3) -0.024(3) 0.007(3)
    C7 0.046(2) 0.063(3) 0.068(3) 0.013(2) -0.023(2) -0.007(3)
    C8 0.068(3) 0.080(4) 0.051(3) -0.008(3) -0.024(2) 0.008(3)
    C9 0.049(3) 0.128(5) 0.076(4) 0.016(3) -0.031(3) -0.064(4)
    C10 0.091(4) 0.034(3) 0.145(6) -0.013(3) -0.078(4) -0.002(3)
    C11 0.0324(19) 0.040(2) 0.035(2) 0.0025(14) -0.0033(15) -0.0050(15)
    C12 0.042(2) 0.089(3) 0.053(3) 0.000(2) 0.016(2) -0.001(3)
    C13 0.054(2) 0.054(3) 0.077(4) -0.0162(17) -0.010(3) 0.003(3)
_geom_special_details
;
 All esds (except the esd in the dihedral angle between two l.s. planes)
 are estimated using the full covariance matrix.  The cell esds are taken
 into account individually in the estimation of esds in distances, angles
 and torsion angles; correlations between esds in cell parameters are only
 used when they are defined by crystal symmetry.  An approximate (isotropic)
 treatment of cell esds is used for estimating esds involving l.s. planes.
;
loop_
    _geom_bond_atom_site_label_1
    _geom_bond_atom_site_label_2
    _geom_bond_site_symmetry_2
    _geom_bond_distance
    _geom_bond_publ_flag
    Fe1 C1 . 2.025(3) ?
    Fe1 C8 . 2.025(4) ?
    Fe1 C10 . 2.029(4) ?
    Fe1 C5 . 2.031(3) ?
    Fe1 C9 . 2.031(5) ?
    Fe1 C7 . 2.034(4) ?
    Fe1 C2 . 2.034(3) ?
    Fe1 C6 . 2.035(4) ?
    Fe1 C3 . 2.035(4) ?
    Fe1 C4 . 2.044(4) ?
    N1 C13 . 1.467(4) ?
    N1 C12 . 1.474(5) ?
    N1 C11 . 1.506(4) ?
    N1 H1A . 0.910 ?
    C1 C5 . 1.410(4) ?
    C1 C2 . 1.427(5) ?
    C1 C11 . 1.482(5) ?
    C2 C3 . 1.420(5) ?
    C2 H2A . 0.980 ?
    C3 C4 . 1.411(5) ?
    C3 H3A . 0.980 ?
    C4 C5 . 1.412(5) ?
    C4 H4A . 0.980 ?
    C5 H5A . 0.980 ?
    C6 C7 . 1.373(7) ?
    C6 C10 . 1.395(8) ?
    C6 H6A . 0.980 ?
    C7 C8 . 1.351(6) ?
    C7 H7A . 0.980 ?
    C8 C9 . 1.402(7) ?
    C8 H8A . 0.980 ?
    C9 C10 . 1.416(8) ?
    C9 H9A . 0.980 ?
    C10 H10A . 0.980 ?
    C11 H11A . 0.970 ?
    C11 H11B . 0.970 ?
    C12 H12A . 0.960 ?
    C12 H12B . 0.960 ?
    C12 H12C . 0.960 ?
    C13 H13A . 0.960 ?
    C13 H13B . 0.960 ?
    C13 H13C . 0.960 ?
loop_
    _geom_angle_atom_site_label_1
    _geom_angle_atom_site_label_2
    _geom_angle_atom_site_label_3
    _geom_angle_site_symmetry_1
    _geom_angle_site_symmetry_3
    _geom_angle
    _geom_angle_publ_flag
    C1 Fe1 C8 . . 120.62(19) ?
    C1 Fe1 C10 . . 125.8(2) ?
    C8 Fe1 C10 . . 67.9(2) ?
    C1 Fe1 C5 . . 40.70(12) ?
    C8 Fe1 C5 . . 107.17(17) ?
    C10 Fe1 C5 . . 162.2(3) ?
    C1 Fe1 C9 . . 107.51(17) ?
    C8 Fe1 C9 . . 40.4(2) ?
    C10 Fe1 C9 . . 40.8(2) ?
    C5 Fe1 C9 . . 124.5(2) ?
    C1 Fe1 C7 . . 154.72(18) ?
    C8 Fe1 C7 . . 38.89(18) ?
    C10 Fe1 C7 . . 67.12(19) ?
    C5 Fe1 C7 . . 120.56(16) ?
    C9 Fe1 C7 . . 66.71(19) ?
    C1 Fe1 C2 . . 41.15(14) ?
    C8 Fe1 C2 . . 156.64(19) ?
    C10 Fe1 C2 . . 108.73(17) ?
    C5 Fe1 C2 . . 68.57(13) ?
    C9 Fe1 C2 . . 121.73(19) ?
    C7 Fe1 C2 . . 163.11(19) ?
    C1 Fe1 C6 . . 163.51(19) ?
    C8 Fe1 C6 . . 66.4(2) ?
    C10 Fe1 C6 . . 40.2(2) ?
    C5 Fe1 C6 . . 155.2(2) ?
    C9 Fe1 C6 . . 67.3(2) ?
    C7 Fe1 C6 . . 39.44(19) ?
    C2 Fe1 C6 . . 126.91(19) ?
    C1 Fe1 C3 . . 68.90(15) ?
    C8 Fe1 C3 . . 160.9(2) ?
    C10 Fe1 C3 . . 121.9(2) ?
    C5 Fe1 C3 . . 68.31(15) ?
    C9 Fe1 C3 . . 157.3(2) ?
    C7 Fe1 C3 . . 126.08(18) ?
    C2 Fe1 C3 . . 40.84(15) ?
    C6 Fe1 C3 . . 109.4(2) ?
    C1 Fe1 C4 . . 68.57(14) ?
    C8 Fe1 C4 . . 124.18(19) ?
    C10 Fe1 C4 . . 156.4(3) ?
    C5 Fe1 C4 . . 40.55(15) ?
    C9 Fe1 C4 . . 160.9(3) ?
    C7 Fe1 C4 . . 108.37(17) ?
    C2 Fe1 C4 . . 68.43(15) ?
    C6 Fe1 C4 . . 121.5(2) ?
    C3 Fe1 C4 . . 40.46(15) ?
    C13 N1 C12 . . 111.3(3) ?
    C13 N1 C11 . . 113.2(3) ?
    C12 N1 C11 . . 109.7(3) ?
    C13 N1 H1A . . 107.5 ?
    C12 N1 H1A . . 107.5 ?
    C11 N1 H1A . . 107.5 ?
    C5 C1 C2 . . 107.6(3) ?
    C5 C1 C11 . . 126.2(3) ?
    C2 C1 C11 . . 126.1(3) ?
    C5 C1 Fe1 . . 69.86(18) ?
    C2 C1 Fe1 . . 69.78(18) ?
    C11 C1 Fe1 . . 122.8(2) ?
    C3 C2 C1 . . 107.6(3) ?
    C3 C2 Fe1 . . 69.6(2) ?
    C1 C2 Fe1 . . 69.07(19) ?
    C3 C2 H2A . . 126.2 ?
    C1 C2 H2A . . 126.2 ?
    Fe1 C2 H2A . . 126.2 ?
    C4 C3 C2 . . 108.2(3) ?
    C4 C3 Fe1 . . 70.1(2) ?
    C2 C3 Fe1 . . 69.5(2) ?
    C4 C3 H3A . . 125.9 ?
    C2 C3 H3A . . 125.9 ?
    Fe1 C3 H3A . . 125.9 ?
    C3 C4 C5 . . 107.9(3) ?
    C3 C4 Fe1 . . 69.4(2) ?
    C5 C4 Fe1 . . 69.2(2) ?
    C3 C4 H4A . . 126.0 ?
    C5 C4 H4A . . 126.0 ?
    Fe1 C4 H4A . . 126.0 ?
    C1 C5 C4 . . 108.6(3) ?
    C1 C5 Fe1 . . 69.44(16) ?
    C4 C5 Fe1 . . 70.24(19) ?
    C1 C5 H5A . . 125.7 ?
    C4 C5 H5A . . 125.7 ?
    Fe1 C5 H5A . . 125.7 ?
    C7 C6 C10 . . 108.5(5) ?
    C7 C6 Fe1 . . 70.3(2) ?
    C10 C6 Fe1 . . 69.7(2) ?
    C7 C6 H6A . . 125.8 ?
    C10 C6 H6A . . 125.8 ?
    Fe1 C6 H6A . . 125.8 ?
    C8 C7 C6 . . 109.4(5) ?
    C8 C7 Fe1 . . 70.2(2) ?
    C6 C7 Fe1 . . 70.3(2) ?
    C8 C7 H7A . . 125.3 ?
    C6 C7 H7A . . 125.3 ?
    Fe1 C7 H7A . . 125.3 ?
    C7 C8 C9 . . 108.5(5) ?
    C7 C8 Fe1 . . 70.9(3) ?
    C9 C8 Fe1 . . 70.0(3) ?
    C7 C8 H8A . . 125.7 ?
    C9 C8 H8A . . 125.7 ?
    Fe1 C8 H8A . . 125.7 ?
    C8 C9 C10 . . 107.0(5) ?
    C8 C9 Fe1 . . 69.6(3) ?
    C10 C9 Fe1 . . 69.5(3) ?
    C8 C9 H9A . . 126.5 ?
    C10 C9 H9A . . 126.5 ?
    Fe1 C9 H9A . . 126.5 ?
    C6 C10 C9 . . 106.6(4) ?
    C6 C10 Fe1 . . 70.1(3) ?
    C9 C10 Fe1 . . 69.7(2) ?
    C6 C10 H10A . . 126.7 ?
    C9 C10 H10A . . 126.7 ?
    Fe1 C10 H10A . . 126.7 ?
    C1 C11 N1 . . 113.4(3) ?
    C1 C11 H11A . . 108.9 ?
    N1 C11 H11A . . 108.9 ?
    C1 C11 H11B . . 108.9 ?
    N1 C11 H11B . . 108.9 ?
    H11A C11 H11B . . 107.7 ?
    N1 C12 H12A . . 109.5 ?
    N1 C12 H12B . . 109.5 ?
    H12A C12 H12B . . 109.5 ?
    N1 C12 H12C . . 109.5 ?
    H12A C12 H12C . . 109.5 ?
    H12B C12 H12C . . 109.5 ?
    N1 C13 H13A . . 109.5 ?
    N1 C13 H13B . . 109.5 ?
    H13A C13 H13B . . 109.5 ?
    N1 C13 H13C . . 109.5 ?
    H13A C13 H13C . . 109.5 ?
    H13B C13 H13C . . 109.5 ?
loop_
    _geom_hbond_atom_site_label_D
    _geom_hbond_atom_site_label_H
    _geom_hbond_atom_site_label_A
    _geom_hbond_site_symmetry_A
    _geom_hbond_distance_DH
    _geom_hbond_distance_HA
    _geom_hbond_distance_DA
    _geom_hbond_angle_DHA
    N1 H1A Br1 . 0.91 2.28 3.172(3) 165.4
data_global
_journal_date_recd_electronic     2010-05-11
_journal_date_accepted     2010-05-18
_journal_name_full     'Acta Crystallographica, Section E'
_journal_year     2010
_journal_volume     66
_journal_issue      6
_journal_page_first     m686
_journal_page_last     m686
_journal_paper_category     QM
_journal_coeditor_code     BI2381
_publ_contact_author_name     'Bo, Wang'
_publ_contact_author_address
;
Ordered Matter Science Research Center,
Southeast University,
Nanjing 210096,
People's Republic of China
;
_publ_contact_author_email     'wsp1314@126.com'
_publ_contact_author_fax     '86-25-52090626'
_publ_contact_author_phone     '86-25-52090626'
_publ_section_title
;
(Ferrocenylmethyl)dimethylammonium bromide
;
loop_
    _publ_author_name
    _publ_author_footnote
    _publ_author_address
    'Wang, Bo' .
;
Ordered Matter Science Research Center,
Southeast University,
Nanjing 210096,
People's Republic of China
;
