# Supplementary material for: (Ferrocenylmeth­yl)dimethyl­ammonium bromide
Source: Acta Crystallogr Sect E Struct Rep Online. 2010 May 22;66(Pt 6):m686. doi: 10.1107/S1600536810018453 (PMC2979461; doi:10.1107/S1600536810018453)
Supplement: Supplementary file 2 [file e-66-0m686-Isup2.hkl]

# 
# h,k,l, Fc-squared, Fo-squared, sigma(Fo-squared) and status flag 
# 
data_I
_shelx_title '  bi2381 in space group P n a 21' 
_shelx_refln_list_code          4 
_shelx_F_calc_maximum      189.38 
_exptl_crystal_F_000       656.00 
_reflns_d_resolution_high  0.7708 
 
loop_ 
 _symmetry_equiv_pos_as_xyz 
 'x, y, z' 
 '-x, -y, z+1/2' 
 'x+1/2, -y+1/2, z' 
 '-x+1/2, y+1/2, z+1/2' 
 
_cell_length_a    21.3930 
_cell_length_b     5.9296 
_cell_length_c    10.7980 
_cell_angle_alpha  90.000 
_cell_angle_beta   90.000 
_cell_angle_gamma  90.000 
 
_shelx_F_squared_multiplier     1.000 
 
loop_ 
 _refln_index_h 
 _refln_index_k 
 _refln_index_l 
 _refln_F_squared_calc 
 _refln_F_squared_meas 
 _refln_F_squared_sigma 
 _refln_observed_status 
   0   0 -14      308.94      360.24     86.60 o 
   2   0 -13      354.51      312.60     58.39 o 
   4   0 -13      101.80      171.20     56.36 o 
   6   0 -13      666.80      648.26     79.10 o 
   8   0 -13        1.36        5.28     20.32 o 
  10   0 -13      268.04      257.69     84.37 o 
   0   1 -13       24.78        0.34     28.57 o 
   1   1 -13       22.02       20.01     16.39 o 
   2   1 -13      214.84      220.99     33.82 o 
   3   1 -13      276.16      276.69     37.54 o 
   4   1 -13        3.41        2.73     12.08 o 
   5   1 -13       77.50      104.43     29.04 o 
   6   1 -13      113.46      153.38     33.65 o 
   7   1 -13       50.69        9.99     26.48 o 
   8   1 -13        1.29        9.43     20.77 o 
   9   1 -13       17.01        5.30     16.15 o 
   1   2 -13      354.22      301.32     81.41 o 
   2   2 -13       24.58        7.59     29.13 o 
   5   2 -13        0.70        7.76     32.93 o 
   6   2 -13        8.34       -2.29     31.98 o 
   7   2 -13      375.50      360.47     76.21 o 
   0   0 -12      962.45      861.39    147.87 o 
   2   0 -12      876.76      872.73     96.37 o 
   4   0 -12       42.73       18.25     24.10 o 
   6   0 -12      481.57      451.93     98.21 o 
   8   0 -12      274.04      231.01     57.59 o 
  10   0 -12      304.12      260.55     47.36 o 
  12   0 -12        0.37      -19.28     19.28 o 
  14   0 -12      155.97      150.37     38.07 o 
   1   1 -12      224.00      190.42     26.70 o 
   2   1 -12      334.84      340.54     42.48 o 
   3   1 -12      115.42      112.61     23.22 o 
   4   1 -12      201.81      186.40     26.91 o 
   5   1 -12       91.90      116.70     24.81 o 
   6   1 -12      379.29      421.35     49.35 o 
   7   1 -12      355.89      353.62     40.00 o 
   8   1 -12       24.78       17.67     17.85 o 
   9   1 -12      256.07      222.28     35.00 o 
  10   1 -12      146.77      117.69     20.16 o 
  11   1 -12       25.27       25.63     18.26 o 
  12   1 -12       55.46       40.27     22.51 o 
  13   1 -12      102.51       93.57     28.59 o 
   0   2 -12      112.85      133.52     31.42 o 
   1   2 -12      248.19      201.81     22.33 o 
   2   2 -12       14.93       12.87     13.35 o 
   3   2 -12      442.61      433.31     44.13 o 
   4   2 -12        6.42       16.43     14.42 o 
   5   2 -12      307.85      237.89     71.23 o 
   6   2 -12        5.48      -16.74     17.57 o 
   7   2 -12      136.25      150.09     29.11 o 
   8   2 -12       17.49       25.55     24.95 o 
   9   2 -12      118.90      166.21     37.27 o 
  10   2 -12        1.57       33.06     15.49 o 
  11   2 -12      259.44      217.77     58.56 o 
  12   2 -12        8.70      -21.50     24.33 o 
   1   3 -12       72.80       83.32     27.61 o 
   2   3 -12      264.38      255.84     42.38 o 
   3   3 -12       23.85       18.31     21.07 o 
   4   3 -12      137.88      132.15     28.46 o 
   5   3 -12       11.02       25.28     20.47 o 
   6   3 -12      237.01      252.82     41.05 o 
   7   3 -12      151.88      165.07     28.58 o 
   8   3 -12       17.19        0.35     21.26 o 
   9   3 -12      130.85      138.30     48.12 o 
   2   0 -11       52.31       75.85     28.17 o 
   4   0 -11     1431.34     1478.57    131.79 o 
   6   0 -11      405.80      392.66     39.29 o 
   8   0 -11       80.45       69.36     18.80 o 
  10   0 -11      316.94      287.03     47.53 o 
  12   0 -11      882.98      779.84     91.03 o 
  14   0 -11       96.62      110.04     34.81 o 
  16   0 -11        0.52       -0.03     18.54 o 
   0   1 -11     1089.84     1011.35    100.89 o 
   1   1 -11      753.66      713.72     52.16 o 
   2   1 -11      234.08      255.84     30.24 o 
   3   1 -11      344.55      318.91     37.27 o 
   4   1 -11       28.23       51.88     15.32 o 
   5   1 -11      406.22      377.46     36.55 o 
   6   1 -11      183.63      188.21     22.07 o 
   7   1 -11      370.91      373.50     26.10 o 
   8   1 -11      655.17      601.96     39.49 o 
   9   1 -11      324.29      303.26     24.93 o 
  10   1 -11       58.86       73.89     16.36 o 
  11   1 -11       35.06       40.40     14.99 o 
  12   1 -11       38.43       58.04     19.05 o 
  13   1 -11       82.71       93.62     20.75 o 
  14   1 -11       20.64       12.47     15.15 o 
  15   1 -11       59.63       64.49     18.96 o 
  16   1 -11      101.64       99.58     24.01 o 
   1   2 -11      331.59      352.43     25.39 o 
   2   2 -11       24.28       39.83     10.86 o 
   3   2 -11      844.05      805.40     47.19 o 
   4   2 -11      172.85      179.84     19.18 o 
   5   2 -11      455.47      456.27     32.49 o 
   6   2 -11        2.42       15.88     12.31 o 
   7   2 -11      134.16      148.34     22.13 o 
   8   2 -11        2.01        3.66     10.97 o 
   9   2 -11      219.27      221.36     26.64 o 
  10   2 -11       12.41        6.67     11.49 o 
  11   2 -11      172.62      191.08     35.13 o 
  12   2 -11       48.49       66.38     22.81 o 
  13   2 -11      301.90      285.79     38.73 o 
  14   2 -11       10.86       10.61     16.85 o 
  15   2 -11       68.99       37.21     23.74 o 
   0   3 -11     1029.50      900.82    102.60 o 
   1   3 -11       74.93       83.70     22.26 o 
   2   3 -11      105.27      104.30     22.75 o 
   3   3 -11      342.66      367.35     39.27 o 
   4   3 -11       31.92       42.10     16.48 o 
   5   3 -11      135.63      131.01     22.09 o 
   6   3 -11      117.16      121.65     22.91 o 
   7   3 -11       71.31      114.92     22.15 o 
   8   3 -11      756.45      720.42     63.28 o 
   9   3 -11       56.28       86.39     22.68 o 
  10   3 -11       56.40       39.38     20.81 o 
  11   3 -11       36.11       71.88     34.96 o 
  12   3 -11        2.96       23.25     18.87 o 
  13   3 -11       80.07       47.19     19.01 o 
   1   4 -11        4.13      -10.54     14.71 o 
   2   4 -11       56.34       38.49     18.86 o 
   3   4 -11      116.62      126.73     24.78 o 
   4   4 -11      391.47      349.19     46.75 o 
   5   4 -11       69.36       91.76     23.13 o 
   6   4 -11       75.57      110.99     27.05 o 
   7   4 -11        9.74        6.36     15.80 o 
   8   4 -11       10.39        0.99     16.50 o 
   9   4 -11        1.22        9.42     14.90 o 
   0   0 -10     3344.33     3191.72    381.78 o 
   2   0 -10      151.52      175.53     18.84 o 
   4   0 -10       63.54       98.70     31.29 o 
   6   0 -10       43.53       65.16     15.43 o 
   8   0 -10     2785.71     2720.11    193.70 o 
  10   0 -10       49.57       84.30     26.65 o 
  12   0 -10      195.96      211.97     40.66 o 
  14   0 -10       37.34       88.78     55.74 o 
  16   0 -10      594.67      693.22     83.85 o 
  18   0 -10        8.71        3.89     25.41 o 
   1   1 -10      337.47      323.98     20.22 o 
   2   1 -10       60.85       77.70     15.32 o 
   3   1 -10      957.03      895.45     40.36 o 
   4   1 -10     1061.88     1080.80     43.13 o 
   5   1 -10      669.93      638.34     34.01 o 
   6   1 -10      101.44      105.72     12.68 o 
   7   1 -10      202.94      204.00     16.04 o 
   8   1 -10      131.04      120.22     13.74 o 
   9   1 -10       75.04       85.98     10.88 o 
  10   1 -10       25.30       14.87      9.80 o 
  11   1 -10      457.82      403.47     39.40 o 
  12   1 -10      738.89      647.08     53.95 o 
  13   1 -10      370.14      339.22     39.33 o 
  14   1 -10       14.99       23.26     16.10 o 
  15   1 -10       57.73       49.73     16.47 o 
  16   1 -10       17.96       11.84     16.01 o 
  17   1 -10       41.64       33.37     16.50 o 
  18   1 -10        8.87       69.37     58.95 o 
  19   1 -10       84.96       78.61     24.78 o 
   0   2 -10       69.63       80.11     17.67 o 
   1   2 -10     1375.44     1316.47     66.36 o 
   2   2 -10       20.22       28.28      9.24 o 
   3   2 -10      608.75      604.96     34.48 o 
   4   2 -10       23.43       20.56      9.96 o 
   5   2 -10      429.41      416.86     24.63 o 
   6   2 -10       96.56       85.45     14.94 o 
   7   2 -10     1002.50      979.90     48.26 o 
   8   2 -10      131.13      109.23     15.82 o 
   9   2 -10      450.56      452.75     30.56 o 
  10   2 -10       16.79       12.15      9.82 o 
  11   2 -10      192.20      211.16     21.71 o 
  12   2 -10        5.26       -3.32     10.66 o 
  13   2 -10       47.54       58.84     21.68 o 
  14   2 -10       19.22       29.77     15.39 o 
  15   2 -10      256.20      233.93     34.15 o 
  16   2 -10       52.28       49.04     17.93 o 
  17   2 -10      234.05      213.47     33.09 o 
  18   2 -10       16.53       -6.66     16.51 o 
   1   3 -10      338.23      321.61     31.95 o 
   2   3 -10       27.28       25.59     13.87 o 
   3   3 -10      185.55      176.16     24.42 o 
   4   3 -10     1532.74     1499.53    115.36 o 
   5   3 -10      106.34      117.28     24.71 o 
   6   3 -10       57.22       87.46     27.10 o 
   7   3 -10      144.22      175.79     25.38 o 
   8   3 -10       36.85       30.70     14.84 o 
   9   3 -10      112.63      164.93     19.33 o 
  10   3 -10       10.82        3.23     10.77 o 
  11   3 -10       34.43       27.78     14.35 o 
  12   3 -10      664.46      689.66     60.78 o 
  13   3 -10       78.39       90.05     21.29 o 
  14   3 -10        1.26        2.94     13.75 o 
  15   3 -10       58.88       61.32     21.05 o 
  16   3 -10       52.95       58.25     30.96 o 
   0   4 -10      918.08      935.02    114.78 o 
   1   4 -10       68.51       90.13     22.92 o 
   2   4 -10       23.26       34.64     15.46 o 
   3   4 -10       22.86       53.18     17.26 o 
   4   4 -10        5.84       11.08     13.93 o 
   5   4 -10       24.40       23.68     17.80 o 
   6   4 -10       62.05       45.22     22.03 o 
   7   4 -10      161.83      144.86     28.62 o 
   8   4 -10      860.58      832.92     72.47 o 
   9   4 -10       48.11       23.92     16.12 o 
  10   4 -10       19.59       40.00     19.79 o 
  11   4 -10       28.73      107.91     25.98 o 
  12   4 -10       28.74        6.77     23.79 o 
  13   4 -10       42.16        8.83     21.45 o 
   1   5 -10       54.36       52.57     23.76 o 
   2   5 -10       77.78      110.04     24.32 o 
   3   5 -10      213.15      186.01     30.28 o 
   4   5 -10       75.83       77.69     22.51 o 
   5   5 -10      175.20      169.90     29.86 o 
   6   5 -10       40.10       23.71     17.60 o 
   7   5 -10       71.24       58.86     21.63 o 
   2   0  -9     2757.05     2603.36    125.31 o 
   4   0  -9     3711.04     3634.69    206.66 o 
   6   0  -9     1143.12     1175.68     73.22 o 
   8   0  -9       15.23       30.71     12.14 o 
  10   0  -9      530.77      487.07     49.60 o 
  12   0  -9     1523.84     1391.70    140.79 o 
  14   0  -9      542.84      544.22     61.54 o 
  16   0  -9       55.33       35.08     24.08 o 
  18   0  -9      238.65      300.56    107.47 o 
  20   0  -9      233.50      240.72     54.63 o 
   0   1  -9     1594.73     1555.96     92.44 o 
   1   1  -9      381.05      362.56     18.59 o 
   2   1  -9      474.18      471.02     19.18 o 
   3   1  -9      422.51      418.03     17.31 o 
   4   1  -9       37.06       90.99     11.55 o 
   5   1  -9      442.13      459.70     21.88 o 
   6   1  -9      231.01      229.27     15.40 o 
   7   1  -9      562.85      568.14     26.63 o 
   8   1  -9      572.52      579.00     31.34 o 
   9   1  -9      401.37      440.77     27.29 o 
  10   1  -9      367.86      316.69     24.09 o 
  11   1  -9      788.38      644.60     37.51 o 
  12   1  -9       76.11       66.52     19.07 o 
  13   1  -9      211.66      212.30     25.10 o 
  14   1  -9      184.70      185.80     30.53 o 
  15   1  -9      282.42      310.32     35.26 o 
  16   1  -9      301.26      277.52     36.85 o 
  17   1  -9      240.64      222.33     40.15 o 
  18   1  -9       93.62       74.89     27.43 o 
  19   1  -9      148.02      144.34     26.33 o 
  20   1  -9       34.76       28.85     19.20 o 
   1   2  -9     1114.32     1152.07     49.43 o 
   2   2  -9       69.82      123.66     17.01 o 
   3   2  -9     1167.20     1185.13     44.45 o 
   4   2  -9       62.85       61.66      9.25 o 
   5   2  -9      413.54      409.63     20.47 o 
   6   2  -9      209.74      193.17     19.53 o 
   7   2  -9     1809.01     1788.11     71.61 o 
   8   2  -9       36.57       55.82      9.58 o 
   9   2  -9      573.21      574.38     30.88 o 
  10   2  -9       51.97       65.69     10.91 o 
  11   2  -9      607.35      590.70     34.94 o 
  12   2  -9       57.65       96.11     18.08 o 
  13   2  -9      240.26      230.99     29.24 o 
  14   2  -9       37.53       47.57     15.70 o 
  15   2  -9      421.39      366.39     37.53 o 
  16   2  -9       58.97       66.84     19.34 o 
  17   2  -9       31.53       40.45     15.81 o 
  18   2  -9       44.17       19.39     16.49 o 
  19   2  -9      270.41      268.58     35.02 o 
  20   2  -9       14.86       -5.07     15.26 o 
   0   3  -9      724.63      742.41     73.55 o 
   1   3  -9      149.55      136.48     23.24 o 
   2   3  -9      566.66      505.05     37.53 o 
   3   3  -9      208.32      215.34     22.78 o 
   4   3  -9        5.03        3.60     13.20 o 
   5   3  -9      338.52      370.76     24.25 o 
   6   3  -9      233.38      232.04     23.28 o 
   7   3  -9       39.54       82.04     21.37 o 
   8   3  -9      705.41      652.67     45.57 o 
   9   3  -9      104.19      111.03     16.43 o 
  10   3  -9      437.16      400.02     28.54 o 
  11   3  -9      212.43      200.84     24.33 o 
  12   3  -9       43.52       60.90     16.91 o 
  13   3  -9       40.93       35.71     15.42 o 
  14   3  -9      141.69      106.39     21.94 o 
  15   3  -9       43.79       27.53     16.26 o 
  16   3  -9      290.72      273.47     35.58 o 
  17   3  -9        3.68       -7.97     15.36 o 
  18   3  -9      162.91      126.95     31.87 o 
   1   4  -9       74.83      108.36     18.59 o 
   2   4  -9      681.86      647.92     55.94 o 
   3   4  -9       96.24      156.10     23.44 o 
   4   4  -9      880.42      863.16     70.84 o 
   5   4  -9      152.74      153.35     24.07 o 
   6   4  -9      474.28      459.09     44.52 o 
   7   4  -9      141.29      146.94     22.17 o 
   8   4  -9       11.62       32.90     20.39 o 
   9   4  -9       51.26       54.13     14.14 o 
  10   4  -9      129.72      134.84     17.83 o 
  11   4  -9       84.44       98.40     20.05 o 
  12   4  -9      321.06      273.25     35.19 o 
  13   4  -9       41.61       91.69     20.87 o 
  14   4  -9       68.93       73.05     23.11 o 
  15   4  -9       30.94       34.22     19.01 o 
   0   5  -9      162.92      135.88     39.81 o 
   1   5  -9      153.58      179.29     28.37 o 
   2   5  -9       75.44       84.65     22.60 o 
   3   5  -9      203.36      194.24     32.83 o 
   4   5  -9       32.04       50.92     16.02 o 
   5   5  -9       86.31      110.69     22.69 o 
   6   5  -9       86.43       78.61     23.16 o 
   7   5  -9      181.38      199.53     35.43 o 
   8   5  -9       23.28        7.85     16.09 o 
   9   5  -9      107.39      168.77     24.88 o 
  10   5  -9       15.63        6.13     19.67 o 
  11   5  -9      142.41      127.93     30.19 o 
   0   0  -8      662.32      611.62     91.07 o 
   2   0  -8     3415.30     3298.47    237.08 o 
   4   0  -8      474.02      481.28     31.51 o 
   6   0  -8     2536.43     2494.88    141.77 o 
   8   0  -8      187.01      181.05     21.29 o 
  10   0  -8     2370.84     2363.08    186.43 o 
  12   0  -8       60.20       36.21     20.23 o 
  14   0  -8     1272.15     1271.38    128.32 o 
  16   0  -8       88.10      152.11     29.38 o 
  18   0  -8      506.87      529.67     66.55 o 
  20   0  -8        4.64       28.48     22.67 o 
  22   0  -8      167.28      207.00     66.74 o 
   1   1  -8     2151.54     2188.58     67.14 o 
   2   1  -8     1234.18     1215.59     37.66 o 
   3   1  -8      293.42      293.85     13.59 o 
   4   1  -8      774.74      744.28     30.10 o 
   5   1  -8      247.03      279.35     12.83 o 
   6   1  -8      985.03     1014.33     37.51 o 
   7   1  -8     1885.77     1890.33     63.29 o 
   8   1  -8       49.87       42.12      9.21 o 
   9   1  -8      811.24      863.87     37.81 o 
  10   1  -8      477.79      452.07     38.99 o 
  11   1  -8      178.62      186.89     18.08 o 
  12   1  -8      160.40      148.98     14.98 o 
  13   1  -8      170.67      201.68     25.70 o 
  14   1  -8      369.08      342.54     34.35 o 
  15   1  -8      383.01      402.48     40.61 o 
  16   1  -8       61.03       41.09     17.80 o 
  17   1  -8      205.61      201.49     27.26 o 
  18   1  -8      239.81      209.71     31.00 o 
  19   1  -8      242.60      229.69     32.56 o 
  20   1  -8       30.05       33.09     19.52 o 
  21   1  -8      118.02       80.47     26.31 o 
  22   1  -8      106.91      103.71     25.10 o 
   0   2  -8       61.13       75.36     19.19 o 
   1   2  -8      120.29      130.38     10.21 o 
   2   2  -8       26.65       42.56     13.46 o 
   3   2  -8     2628.55     2364.16    110.19 o 
   4   2  -8       12.19       40.44     12.67 o 
   5   2  -8     1658.05     1619.40     55.80 o 
   6   2  -8      104.66      121.42     10.36 o 
   7   2  -8       43.13       45.51      8.92 o 
   8   2  -8      131.39      143.99     12.15 o 
   9   2  -8       48.96       54.65      8.99 o 
  10   2  -8      169.50      173.43     14.54 o 
  11   2  -8     2082.45     2044.58     91.68 o 
  12   2  -8       10.04       15.63      9.49 o 
  13   2  -8      989.11      919.61     49.00 o 
  14   2  -8       62.62       85.03     18.56 o 
  15   2  -8      196.38      179.49     23.84 o 
  16   2  -8       57.68       61.88     16.47 o 
  17   2  -8      237.87      225.43     31.46 o 
  18   2  -8      221.16      177.87     28.29 o 
  19   2  -8      407.59      438.12     50.81 o 
  20   2  -8       52.81       43.11     22.44 o 
  21   2  -8      162.45      160.63     25.66 o 
   1   3  -8      752.00      731.78     35.10 o 
   2   3  -8     1395.18     1293.90     48.40 o 
   3   3  -8        9.81        7.65      6.88 o 
   4   3  -8      117.51      111.22     10.61 o 
   5   3  -8       65.62       65.06     10.28 o 
   6   3  -8     1698.21     1611.63     67.52 o 
   7   3  -8      342.83      325.64     20.66 o 
   8   3  -8       32.41       53.98     16.15 o 
   9   3  -8      470.45      445.68     23.20 o 
  10   3  -8      611.53      593.81     37.07 o 
  11   3  -8       90.12      135.66     25.43 o 
  12   3  -8       69.93      108.93     14.67 o 
  13   3  -8        5.98       12.65      8.77 o 
  14   3  -8      490.08      510.08     33.78 o 
  15   3  -8      107.93      126.18     18.33 o 
  16   3  -8       61.89       55.69     16.54 o 
  17   3  -8      171.83      163.29     28.11 o 
  18   3  -8      187.26      166.94     33.60 o 
  19   3  -8       25.51       47.87     21.70 o 
  20   3  -8       93.93       84.68     27.79 o 
   0   4  -8      172.71      165.72     33.40 o 
   1   4  -8      154.63      152.00     20.58 o 
   2   4  -8     1396.81     1336.19     86.82 o 
   3   4  -8      101.78      110.34     18.49 o 
   4   4  -8       36.10       22.22     13.21 o 
   5   4  -8       18.82       49.90     15.26 o 
   6   4  -8      953.80      883.90     50.16 o 
   7   4  -8      169.20      144.12     25.42 o 
   8   4  -8       58.15       68.33     17.39 o 
   9   4  -8      274.58      280.06     24.79 o 
  10   4  -8      576.48      569.35     46.40 o 
  11   4  -8       35.97        9.29     15.15 o 
  12   4  -8       18.36       14.92     11.58 o 
  13   4  -8       31.08       20.62     14.25 o 
  14   4  -8      309.02      313.39     41.23 o 
  15   4  -8       42.52       42.37     16.06 o 
  16   4  -8       11.64       22.62     15.95 o 
  17   4  -8       90.16       98.56     26.11 o 
   1   5  -8      334.36      366.72     37.04 o 
   2   5  -8       35.30       73.22     18.89 o 
   3   5  -8       83.66      112.51     21.73 o 
   4   5  -8      181.70      181.52     25.23 o 
   5   5  -8      146.90      139.56     23.53 o 
   6   5  -8      187.73      156.70     29.17 o 
   7   5  -8      487.47      491.75     49.10 o 
   8   5  -8        2.08      -12.20     13.26 o 
   9   5  -8      251.04      187.51     38.94 o 
  10   5  -8       38.59       34.67     17.44 o 
  11   5  -8       92.28       63.66     21.53 o 
  12   5  -8       84.12      101.88     26.41 o 
  13   5  -8       75.02      100.36     23.66 o 
   0   6  -8       72.97       35.13     34.15 o 
   1   6  -8        3.21        3.28     13.52 o 
   2   6  -8       77.95      108.43     57.25 o 
   3   6  -8      337.73      318.30     53.99 o 
   4   6  -8        3.38       12.86     15.74 o 
   5   6  -8      109.72      126.28     30.28 o 
   6   6  -8       31.95       24.93     29.25 o 
   7   6  -8       10.68       -2.30     24.56 o 
   2   0  -7     5249.01     4933.01    318.50 o 
   4   0  -7     1694.40     1678.94     63.92 o 
   6   0  -7     2462.88     2459.51    122.00 o 
   8   0  -7      253.08      220.19     20.92 o 
  10   0  -7     2405.05     2269.60    166.09 o 
  12   0  -7     1180.77     1258.52    155.90 o 
  14   0  -7     1035.00     1128.06    103.40 o 
  16   0  -7       14.53       47.88     23.56 o 
  18   0  -7      691.69      819.51    116.76 o 
  20   0  -7      155.83      187.30     36.28 o 
  22   0  -7      181.46      228.06     83.89 o 
  24   0  -7       29.05       60.10     30.39 o 
   0   1  -7      481.95      488.31     16.74 o 
   1   1  -7     1023.63      977.73     26.78 o 
   2   1  -7     2397.57     2394.86     60.09 o 
   3   1  -7     3470.27     3471.75     95.77 o 
   4   1  -7       17.78       32.50      6.55 o 
   5   1  -7     2571.30     2577.92     75.18 o 
   6   1  -7      987.03      962.78     30.30 o 
   7   1  -7      232.35      222.86     12.50 o 
   8   1  -7     1461.90     1471.36     50.17 o 
   9   1  -7      630.01      627.11     26.43 o 
  10   1  -7     1585.98     1619.00     66.98 o 
  11   1  -7      918.65      911.45     41.19 o 
  12   1  -7      137.17      101.58     11.76 o 
  13   1  -7      857.27      817.36     61.49 o 
  14   1  -7      281.36      255.24     26.73 o 
  15   1  -7      106.40      124.07     19.54 o 
  16   1  -7       22.90       26.68     12.28 o 
  17   1  -7      391.97      370.57     38.68 o 
  18   1  -7      204.05      212.71     33.43 o 
  19   1  -7      155.50      151.88     25.22 o 
  20   1  -7       12.55        3.93     13.19 o 
  21   1  -7      148.98      186.38     28.84 o 
  22   1  -7       63.53       73.38     22.50 o 
  23   1  -7       49.28       92.05     27.28 o 
   1   2  -7     3187.60     3059.59    100.78 o 
   2   2  -7      212.31      224.53     13.12 o 
   3   2  -7      743.15      749.62     29.68 o 
   4   2  -7      130.65      128.92     14.41 o 
   5   2  -7      431.39      425.77     15.83 o 
   6   2  -7      374.55      364.82     18.16 o 
   7   2  -7     2547.03     2534.57     88.89 o 
   8   2  -7       42.07       43.56      8.01 o 
   9   2  -7      787.67      800.99     34.95 o 
  10   2  -7       12.03       14.91      7.48 o 
  11   2  -7      341.74      370.60     20.46 o 
  12   2  -7       97.07      104.86     15.35 o 
  13   2  -7      233.77      301.64     28.38 o 
  14   2  -7        4.43        4.52      7.93 o 
  15   2  -7      983.11     1000.00     71.83 o 
  16   2  -7       43.78        6.87     15.40 o 
  17   2  -7      533.14      516.30     45.71 o 
  18   2  -7       42.36       45.36     23.57 o 
  19   2  -7      224.98      222.78     32.65 o 
  20   2  -7       97.43       71.49     21.84 o 
  21   2  -7      332.22      316.41     41.39 o 
  22   2  -7       69.07       57.85     22.19 o 
   0   3  -7     1036.98      982.28     31.52 o 
   1   3  -7       69.49       70.26      5.02 o 
   2   3  -7     1567.09     1526.16     52.47 o 
   3   3  -7     1285.16     1224.16     42.70 o 
   4   3  -7      114.13      114.93      9.95 o 
   5   3  -7     1360.78     1271.09     45.64 o 
   6   3  -7     1165.49     1065.34     44.47 o 
   7   3  -7       43.63       59.01     12.12 o 
   8   3  -7      739.27      704.49     32.76 o 
   9   3  -7       17.80       19.15      9.02 o 
  10   3  -7     1410.49     1409.49     74.97 o 
  11   3  -7      317.07      313.76     20.11 o 
  12   3  -7       47.75       50.57      9.97 o 
  13   3  -7      308.13      301.54     23.17 o 
  14   3  -7      422.89      402.76     30.98 o 
  15   3  -7       12.25       13.34     12.31 o 
  16   3  -7      185.52      172.85     22.26 o 
  17   3  -7       86.69       74.44     16.65 o 
  18   3  -7      551.34      526.55     43.85 o 
  19   3  -7       12.29        6.52     13.65 o 
  20   3  -7       32.91       16.76     17.05 o 
  21   3  -7       65.14       86.33     25.60 o 
   1   4  -7       36.77       39.37     10.00 o 
   2   4  -7      879.35      873.62     46.30 o 
   3   4  -7      408.52      412.56     36.10 o 
   4   4  -7      480.07      435.97     26.41 o 
   5   4  -7      409.78      365.39     26.94 o 
   6   4  -7      537.27      542.00     37.48 o 
   7   4  -7       80.62       74.34     14.29 o 
   8   4  -7       25.43       44.17     19.59 o 
   9   4  -7       69.44       81.61     15.51 o 
  10   4  -7     1162.50     1065.82     78.76 o 
  11   4  -7      152.09      154.09     23.94 o 
  12   4  -7      359.40      334.24     29.95 o 
  13   4  -7      167.84      175.53     26.15 o 
  14   4  -7      282.79      254.52     28.38 o 
  15   4  -7        3.25        7.27     13.53 o 
  16   4  -7        5.73       -1.19     13.60 o 
  17   4  -7        9.67       -6.77     13.75 o 
  18   4  -7      145.06      170.11     28.65 o 
  19   4  -7       28.26       34.01     18.31 o 
   0   5  -7      774.98      778.40     83.85 o 
   1   5  -7      414.97      375.64     35.52 o 
   2   5  -7       84.59      107.58     21.01 o 
   3   5  -7      634.53      579.67     47.96 o 
   4   5  -7       10.49       40.23     17.33 o 
   5   5  -7      450.93      425.52     35.71 o 
   6   5  -7      111.00      101.21     17.56 o 
   7   5  -7      152.76      142.73     19.50 o 
   8   5  -7      362.35      340.14     34.36 o 
   9   5  -7      296.77      282.21     33.67 o 
  10   5  -7       48.23       69.34     17.06 o 
  11   5  -7      121.94      151.63     26.26 o 
  12   5  -7        1.70       -0.79     13.86 o 
  13   5  -7      154.60      145.81     27.26 o 
  14   5  -7       34.69       48.77     17.28 o 
  15   5  -7       33.48       16.49     19.40 o 
   1   6  -7      202.71      221.61     31.73 o 
   2   6  -7       49.33      104.75     51.70 o 
   3   6  -7       45.59       78.61     28.87 o 
   4   6  -7      147.79      180.05     33.02 o 
   5   6  -7       40.81       16.08     18.39 o 
   6   6  -7       88.57       58.72     27.01 o 
   7   6  -7      161.77      169.66     33.34 o 
   8   6  -7        0.17       -0.32     18.19 o 
   9   6  -7       95.23      103.11     31.22 o 
  10   6  -7       41.98       23.38     18.48 o 
   0   0  -6    17149.41    16405.78    859.04 o 
   2   0  -6     3028.02     2835.37    151.12 o 
   4   0  -6      247.28      231.39     15.59 o 
   6   0  -6     3001.12     3142.21    154.64 o 
   8   0  -6     9064.40     9587.72   1050.97 o 
  10   0  -6     1469.23     1423.12    151.30 o 
  12   0  -6       29.37       59.42     13.14 o 
  14   0  -6      668.39      686.23     69.61 o 
  16   0  -6     1418.97     1578.53    130.59 o 
  18   0  -6      343.23      377.36     57.76 o 
  20   0  -6       85.31       91.71     56.95 o 
  22   0  -6       39.01      104.10     49.38 o 
  24   0  -6      190.75      229.95     57.93 o 
   1   1  -6     1917.62     1958.04     41.73 o 
   2   1  -6     1493.19     1502.91     35.40 o 
   3   1  -6     4456.43     4471.23    125.53 o 
   4   1  -6     6209.00     6140.33    167.47 o 
   5   1  -6     3011.13     2987.21     76.17 o 
   6   1  -6      307.08      296.16     12.69 o 
   7   1  -6      512.47      518.36     19.65 o 
   8   1  -6       13.69       12.41      5.81 o 
   9   1  -6     1398.44     1251.03     56.92 o 
  10   1  -6      347.53      336.33     19.36 o 
  11   1  -6      823.54      767.67     32.10 o 
  12   1  -6     2265.51     2285.97     85.04 o 
  13   1  -6      564.20      553.59     25.42 o 
  14   1  -6      991.83      879.13     58.17 o 
  15   1  -6      355.35      325.94     30.79 o 
  16   1  -6       74.41       83.27     15.77 o 
  17   1  -6      147.81      133.47     22.20 o 
  18   1  -6      176.27      162.75     23.19 o 
  19   1  -6      367.24      386.52     34.70 o 
  20   1  -6      317.00      344.49     36.62 o 
  21   1  -6      323.85      333.77     41.50 o 
  22   1  -6       33.04       23.97     28.61 o 
  23   1  -6       24.52       19.80     17.76 o 
  24   1  -6       12.65       30.17     16.48 o 
   0   2  -6      477.53      504.69     15.60 o 
   1   2  -6     4188.47     4156.55     88.48 o 
   2   2  -6       21.46       58.71      7.52 o 
   3   2  -6     1948.37     1829.51     54.77 o 
   4   2  -6      129.19      156.86     12.05 o 
   5   2  -6     2317.87     2445.59     83.48 o 
   6   2  -6       76.78       77.25      8.11 o 
   7   2  -6     2169.66     2093.53     66.07 o 
   8   2  -6      287.91      268.87     14.60 o 
   9   2  -6     2391.62     2302.15     76.06 o 
  10   2  -6       26.52       27.99      7.64 o 
  11   2  -6     1183.57     1151.20     56.28 o 
  12   2  -6       48.49       45.05      9.72 o 
  13   2  -6       66.95       73.81     11.63 o 
  14   2  -6      209.03      165.25     14.73 o 
  15   2  -6      179.29      186.22     18.31 o 
  16   2  -6       99.11       84.79     17.27 o 
  17   2  -6      593.62      606.54     48.97 o 
  18   2  -6       29.01       18.46     13.63 o 
  19   2  -6       63.68       66.94     22.94 o 
  20   2  -6       17.63       10.95     14.47 o 
  21   2  -6      217.67      224.81     35.25 o 
  22   2  -6        6.10       24.91     16.45 o 
  23   2  -6      109.52      152.71     28.93 o 
  24   2  -6       21.07       16.55     18.41 o 
   1   3  -6     1412.95     1333.16     32.92 o 
   2   3  -6      459.42      444.10     15.58 o 
   3   3  -6      205.69      230.25     11.18 o 
   4   3  -6     3443.89     3302.90    103.65 o 
   5   3  -6      186.86      188.37     10.24 o 
   6   3  -6      505.55      469.15     22.74 o 
   7   3  -6      774.34      739.55     30.31 o 
   8   3  -6        2.64        4.51      6.09 o 
   9   3  -6      423.08      447.04     22.00 o 
  10   3  -6      218.99      210.11     22.52 o 
  11   3  -6       96.86      106.75     14.01 o 
  12   3  -6     1919.58     1869.01     85.58 o 
  13   3  -6      279.91      275.85     19.93 o 
  14   3  -6      260.10      264.53     20.64 o 
  15   3  -6       39.67       15.60     12.28 o 
  16   3  -6       47.69       50.20     13.82 o 
  17   3  -6       54.68       43.43     13.20 o 
  18   3  -6       68.38       80.97     17.00 o 
  19   3  -6       52.52       66.47     16.00 o 
  20   3  -6      407.15      344.11     39.33 o 
  21   3  -6       43.13       22.10     15.96 o 
  22   3  -6       62.84       53.42     26.84 o 
   0   4  -6     2345.65     2249.92    123.08 o 
   1   4  -6      665.46      676.68     30.82 o 
   2   4  -6      322.33      340.42     20.85 o 
   3   4  -6       80.65      119.15     16.60 o 
   4   4  -6      134.95      140.65     15.00 o 
   5   4  -6        6.47       20.23      9.20 o 
   6   4  -6      681.41      624.64     37.56 o 
   7   4  -6      308.76      312.24     25.68 o 
   8   4  -6     1432.29     1396.97     74.21 o 
   9   4  -6      289.92      339.70     32.77 o 
  10   4  -6      170.91      209.52     24.82 o 
  11   4  -6       64.85       73.54     16.50 o 
  12   4  -6       95.68       89.63     17.06 o 
  13   4  -6       16.52       12.56     10.83 o 
  14   4  -6      182.59      155.53     21.97 o 
  15   4  -6      235.86      253.15     26.42 o 
  16   4  -6      518.59      493.26     38.63 o 
  17   4  -6       64.61       88.38     24.10 o 
  18   4  -6      115.45      133.36     27.83 o 
  19   4  -6       26.82       34.73     18.13 o 
  20   4  -6       13.01       30.63     17.91 o 
   1   5  -6      304.81      280.81     28.14 o 
   2   5  -6      440.91      422.25     30.77 o 
   3   5  -6      917.67      850.03     54.46 o 
   4   5  -6      410.24      393.07     32.12 o 
   5   5  -6      583.70      547.93     37.94 o 
   6   5  -6       95.70      108.60     16.28 o 
   7   5  -6      130.94      143.70     20.23 o 
   8   5  -6       75.99       70.38     17.64 o 
   9   5  -6      225.62      224.11     28.31 o 
  10   5  -6       51.70       58.00     17.53 o 
  11   5  -6      441.02      412.33     41.40 o 
  12   5  -6      151.03      148.77     23.02 o 
  13   5  -6      351.39      311.74     37.05 o 
  14   5  -6       45.21       76.36     21.93 o 
  15   5  -6       15.94       77.07     23.73 o 
  16   5  -6        0.20        3.95     15.42 o 
  17   5  -6       39.47       18.37     17.89 o 
   0   6  -6      500.14      512.92     68.66 o 
   1   6  -6      172.93      186.05     25.96 o 
   2   6  -6       67.69       82.15     21.19 o 
   3   6  -6      175.03      192.53     24.03 o 
   4   6  -6        4.34       22.77     12.24 o 
   5   6  -6      243.24      206.90     25.31 o 
   6   6  -6       41.00       25.73     14.10 o 
   7   6  -6      112.79       95.44     21.80 o 
   8   6  -6      297.25      320.19     40.80 o 
   9   6  -6       70.99       63.17     20.93 o 
  10   6  -6       36.74       22.36     17.23 o 
  11   6  -6       58.80       72.46     19.36 o 
  12   6  -6        0.09       15.29     17.34 o 
   2   0  -5      201.08      206.92     12.65 o 
   4   0  -5    24422.18    22158.87    979.16 o 
   6   0  -5      872.00     1081.38     74.84 o 
   8   0  -5     1095.56     1187.93     65.84 o 
  10   0  -5      524.11      549.54     45.75 o 
  12   0  -5     7570.58     7612.29    560.28 o 
  14   0  -5       60.71       57.81     19.75 o 
  16   0  -5      413.51      391.70     47.37 o 
  18   0  -5       27.33       19.30     16.56 o 
  20   0  -5     1481.62     1636.86    155.28 o 
  22   0  -5      146.88      168.07     39.04 o 
  24   0  -5       14.15       14.36     26.75 o 
   0   1  -5     7487.16     8059.66    247.78 o 
   1   1  -5     6330.86     6470.85    123.76 o 
   2   1  -5      189.33      211.59      7.64 o 
   3   1  -5      920.11      929.26     22.32 o 
   4   1  -5      109.00      115.42      6.86 o 
   5   1  -5      358.20      366.43     11.80 o 
   6   1  -5       38.25       42.91      6.92 o 
   7   1  -5     2396.69     2346.95     71.08 o 
   8   1  -5     6222.12     6106.90    240.95 o 
   9   1  -5     4401.68     4289.25    135.27 o 
  10   1  -5       25.07       35.58      5.70 o 
  11   1  -5      588.68      598.30     19.80 o 
  12   1  -5      252.61      250.86     22.03 o 
  13   1  -5      284.11      296.48     12.37 o 
  14   1  -5       79.31       86.26     15.62 o 
  15   1  -5      659.98      641.84     39.75 o 
  16   1  -5      655.13      697.00     44.75 o 
  17   1  -5      644.07      651.68     54.43 o 
  18   1  -5       21.78       30.07     13.14 o 
  19   1  -5       57.03      101.83     19.91 o 
  20   1  -5      100.79      146.40     19.36 o 
  21   1  -5       15.70        4.70     14.04 o 
  22   1  -5        2.71       28.73     15.46 o 
  23   1  -5      197.55      207.68     29.38 o 
  24   1  -5      191.77      193.30     46.57 o 
  25   1  -5      119.78      153.61     31.09 o 
   1   2  -5     2625.52     2654.80     51.25 o 
   2   2  -5      844.55      833.28     15.45 o 
   3   2  -5     6997.18     6973.58    157.02 o 
   4   2  -5      852.72      871.71     24.54 o 
   5   2  -5     6074.27     5659.89    211.59 o 
   6   2  -5      182.55      170.46      9.54 o 
   7   2  -5     1913.47     1853.58     91.12 o 
   8   2  -5      169.17      174.10     10.15 o 
   9   2  -5     1126.25     1100.68     37.28 o 
  10   2  -5       24.23       27.54      9.65 o 
  11   2  -5     3584.45     3527.47    140.07 o 
  12   2  -5      135.41       87.34     10.07 o 
  13   2  -5     1025.95     1025.87     40.80 o 
  14   2  -5        9.94        6.79      6.36 o 
  15   2  -5      338.62      313.68     18.83 o 
  16   2  -5       54.26       56.97     11.84 o 
  17   2  -5      211.78      204.29     22.54 o 
  18   2  -5       45.14       38.63     16.47 o 
  19   2  -5      460.14      449.40     40.65 o 
  20   2  -5       41.17       51.20     21.53 o 
  21   2  -5      445.09      463.70     48.92 o 
  22   2  -5       18.37       14.28     14.80 o 
  23   2  -5       14.74       14.89     14.21 o 
  24   2  -5        3.63       17.06     16.00 o 
   0   3  -5     8426.18     8449.99    408.29 o 
   1   3  -5      662.28      681.71     22.60 o 
   2   3  -5      132.66      128.75      6.38 o 
   3   3  -5      477.43      434.94     12.50 o 
   4   3  -5      180.76      173.54      8.64 o 
   5   3  -5      890.90      850.48     21.47 o 
   6   3  -5       17.37       28.97      5.43 o 
   7   3  -5      122.68      146.41     10.19 o 
   8   3  -5     4189.13     4045.97    137.81 o 
   9   3  -5      617.23      617.87     28.38 o 
  10   3  -5      107.02       98.79     13.16 o 
  11   3  -5      472.51      493.25     26.69 o 
  12   3  -5       38.45       54.46      9.83 o 
  13   3  -5      424.66      384.60     23.63 o 
  14   3  -5      103.28      127.83     13.63 o 
  15   3  -5       31.27       51.23     10.26 o 
  16   3  -5     1355.08     1327.53     76.25 o 
  17   3  -5      196.72      280.67     31.92 o 
  18   3  -5       58.15       63.18     14.14 o 
  19   3  -5       73.73       65.83     16.87 o 
  20   3  -5       32.20       16.01     15.48 o 
  21   3  -5        7.22        7.35     13.33 o 
  22   3  -5       16.65        9.49     15.57 o 
  23   3  -5       23.40        7.84     14.96 o 
   1   4  -5      313.02      320.85     15.96 o 
   2   4  -5      264.61      262.96     15.83 o 
   3   4  -5      729.82      696.76     37.49 o 
   4   4  -5     4823.42     4715.01    184.95 o 
   5   4  -5      215.55      200.34     13.94 o 
   6   4  -5      506.48      483.84     25.19 o 
   7   4  -5      126.19      117.57     14.55 o 
   8   4  -5       21.09       22.84      7.64 o 
   9   4  -5       43.35       48.69     12.45 o 
  10   4  -5       32.06       11.70     13.69 o 
  11   4  -5      357.81      367.25     30.71 o 
  12   4  -5     1885.78     1764.91     87.90 o 
  13   4  -5      162.27      184.83     16.69 o 
  14   4  -5       36.92       57.34     14.27 o 
  15   4  -5       39.05       45.14     11.68 o 
  16   4  -5      130.55      124.55     17.10 o 
  17   4  -5        8.95       28.19     15.15 o 
  18   4  -5       30.08       44.29     22.11 o 
  19   4  -5       88.13      123.86     23.60 o 
  20   4  -5      301.05      317.34     48.19 o 
  21   4  -5       29.30       51.17     22.17 o 
   0   5  -5      140.92      168.06     34.48 o 
   1   5  -5     1155.83     1058.32     51.45 o 
   2   5  -5      237.54      227.54     20.84 o 
   3   5  -5      113.82      121.90     13.41 o 
   4   5  -5        1.30        6.07      7.20 o 
   5   5  -5       17.59       57.78     17.06 o 
   6   5  -5      208.82      209.95     20.42 o 
   7   5  -5      487.78      518.22     35.23 o 
   8   5  -5      214.38      180.27     27.20 o 
   9   5  -5      656.87      635.15     50.62 o 
  10   5  -5      122.51      138.76     25.45 o 
  11   5  -5      135.86      138.72     22.59 o 
  12   5  -5       39.75       29.82     15.28 o 
  13   5  -5       16.16       17.77     13.73 o 
  14   5  -5      100.89      107.62     19.00 o 
  15   5  -5      361.83      311.78     38.51 o 
  16   5  -5       59.66       67.66     28.38 o 
  17   5  -5      185.38      186.37     31.60 o 
  18   5  -5       19.28       35.89     24.42 o 
   1   6  -5      335.26      309.27     25.79 o 
   2   6  -5      183.06      180.31     19.33 o 
   3   6  -5      296.56      273.13     27.67 o 
   4   6  -5      316.87      305.84     28.98 o 
   5   6  -5      219.99      219.67     24.36 o 
   6   6  -5      104.53      111.52     21.07 o 
   7   6  -5      224.67      272.10     34.30 o 
   8   6  -5        6.03       -1.71     14.14 o 
   9   6  -5      193.13      226.96     29.97 o 
  10   6  -5      184.91      192.99     30.75 o 
  11   6  -5      115.07      116.62     24.94 o 
  12   6  -5      160.02      166.08     59.48 o 
  13   6  -5       62.53       60.16     25.56 o 
  14   6  -5       21.08       14.36     21.11 o 
   0   7  -5      398.34      394.50     92.41 o 
   1   7  -5       12.91       39.16     25.57 o 
   2   7  -5       21.80      105.47     54.46 o 
   3   7  -5       94.16       96.28     35.84 o 
   4   7  -5        5.65      -23.96     34.18 o 
   5   7  -5       38.86       56.74     29.43 o 
   0   0  -4    23091.19    19631.41    742.00 o 
   2   0  -4     5684.15     5776.90    160.81 o 
   4   0  -4      950.16     1042.13     52.94 o 
   6   0  -4     3373.45     3320.56    143.99 o 
   8   0  -4     7834.31     7396.14    265.81 o 
  10   0  -4     6192.64     6297.53    360.48 o 
  12   0  -4      348.92      381.98     33.98 o 
  14   0  -4     1263.81     1424.23     87.97 o 
  16   0  -4     1297.11     1409.85    123.30 o 
  18   0  -4     1571.27     1608.16    125.02 o 
  20   0  -4       60.28      102.31     29.52 o 
  22   0  -4      330.05      363.35     48.96 o 
  24   0  -4      529.74      579.97     78.86 o 
  26   0  -4       98.60      120.38     39.24 o 
   1   1  -4     3523.70     3693.94     59.54 o 
   2   1  -4     1621.19     1625.70     37.92 o 
   3   1  -4     1946.84     2010.20     46.34 o 
   4   1  -4     3591.26     3561.74     74.36 o 
   5   1  -4     2866.28     2867.28     65.48 o 
   6   1  -4     1944.34     1968.52     47.59 o 
   7   1  -4     5945.93     5990.30    175.73 o 
   8   1  -4      519.79      533.52     15.95 o 
   9   1  -4       94.05       77.16     11.39 o 
  10   1  -4     2839.26     3005.50     76.09 o 
  11   1  -4     2841.91     2888.69     85.70 o 
  12   1  -4     1409.66     1397.68     48.77 o 
  13   1  -4     1779.48     1817.01     62.30 o 
  14   1  -4      131.37      129.00     14.47 o 
  15   1  -4      531.83      534.83     33.17 o 
  16   1  -4      204.83      156.68     22.87 o 
  17   1  -4      324.90      328.96     38.07 o 
  18   1  -4      131.94      138.50     21.17 o 
  19   1  -4      612.10      609.79     51.26 o 
  20   1  -4      526.90      521.93     46.48 o 
  21   1  -4      380.11      352.46     39.45 o 
  22   1  -4      173.99      168.32     25.99 o 
  23   1  -4       92.85      124.06     21.39 o 
  24   1  -4       12.03       11.56     14.44 o 
  25   1  -4       26.89       27.95     15.76 o 
  26   1  -4       45.91       59.75     26.93 o 
   0   2  -4     1430.84     1496.46     45.99 o 
   1   2  -4     5323.55     5474.50    105.88 o 
   2   2  -4       32.30       39.29      2.96 o 
   3   2  -4     7427.81     7350.80    169.19 o 
   4   2  -4      224.84      263.81      8.25 o 
   5   2  -4     2969.57     2815.24     56.43 o 
   6   2  -4      349.21      328.59      8.84 o 
   7   2  -4     4790.14     4698.19    119.99 o 
   8   2  -4      628.49      618.28     15.92 o 
   9   2  -4     3615.28     3551.76     93.36 o 
  10   2  -4      372.90      371.82     16.66 o 
  11   2  -4     2707.96     2657.51    100.75 o 
  12   2  -4       68.14       70.73     10.11 o 
  13   2  -4     1961.54     1944.47     67.80 o 
  14   2  -4      120.18       99.81     10.53 o 
  15   2  -4     1013.64      959.73     37.94 o 
  16   2  -4      143.92      141.78     12.03 o 
  17   2  -4      172.41      173.45     23.83 o 
  18   2  -4       68.19       79.95     15.39 o 
  19   2  -4      463.36      471.56     35.03 o 
  20   2  -4       47.22       45.05     17.38 o 
  21   2  -4       58.37       78.88     22.91 o 
  22   2  -4        5.27       -0.11     12.67 o 
  23   2  -4      236.93      284.30     34.17 o 
  24   2  -4       10.05       -1.82     13.89 o 
  25   2  -4      143.41      161.24     35.52 o 
   1   3  -4     1245.60     1233.45     41.18 o 
   2   3  -4     2242.16     2309.16     64.55 o 
   3   3  -4       55.95       76.52      6.69 o 
   4   3  -4     5679.58     5566.85    152.92 o 
   5   3  -4      913.64      906.69     23.47 o 
   6   3  -4     1470.94     1381.46     35.73 o 
   7   3  -4      794.22      746.92     21.97 o 
   8   3  -4      156.91      165.85      8.54 o 
   9   3  -4      729.41      705.60     27.15 o 
  10   3  -4      736.25      701.72     25.43 o 
  11   3  -4       80.05      103.67      9.47 o 
  12   3  -4     1883.17     1821.31     63.15 o 
  13   3  -4      117.28      120.13     10.26 o 
  14   3  -4      325.50      321.53     16.53 o 
  15   3  -4      438.90      479.57     28.70 o 
  16   3  -4       54.09       63.47     12.18 o 
  17   3  -4      136.43      130.05     12.97 o 
  18   3  -4      133.53      134.53     16.76 o 
  19   3  -4      153.08      135.54     19.51 o 
  20   3  -4      538.45      484.83     47.88 o 
  21   3  -4       51.91       72.14     20.97 o 
  22   3  -4      111.68      129.55     23.01 o 
  23   3  -4       29.76       19.26     14.88 o 
  24   3  -4       19.90       11.62     17.05 o 
   0   4  -4     5824.50     5430.21    297.69 o 
   1   4  -4      510.53      551.32     25.25 o 
   2   4  -4     1545.57     1529.21     62.63 o 
   3   4  -4       30.81       41.01      9.17 o 
   4   4  -4      113.63      162.55     14.20 o 
   5   4  -4      279.31      268.50     15.32 o 
   6   4  -4      801.24      758.18     32.10 o 
   7   4  -4      138.43      148.87     11.13 o 
   8   4  -4     2004.04     1968.61     86.07 o 
   9   4  -4      333.22      303.88     15.52 o 
  10   4  -4      829.51      781.23     31.48 o 
  11   4  -4      319.02      302.25     18.24 o 
  12   4  -4       83.69       87.28     11.00 o 
  13   4  -4       68.01      104.32     15.04 o 
  14   4  -4      355.11      373.51     27.09 o 
  15   4  -4      300.31      293.92     23.08 o 
  16   4  -4      678.67      640.18     41.53 o 
  17   4  -4      173.58      193.05     20.26 o 
  18   4  -4      243.53      245.01     22.73 o 
  19   4  -4      108.09      116.32     18.52 o 
  20   4  -4        4.39       -3.61     16.17 o 
  21   4  -4       17.71       -3.76     15.39 o 
  22   4  -4       44.15       18.95     19.74 o 
   1   5  -4      572.13      541.37     32.13 o 
   2   5  -4      186.80      200.46     16.64 o 
   3   5  -4      680.88      682.21     43.67 o 
   4   5  -4      360.52      396.22     25.01 o 
   5   5  -4      684.01      603.95     50.11 o 
   6   5  -4      110.00      131.24     15.37 o 
   7   5  -4      542.32      500.14     38.88 o 
   8   5  -4       40.78       57.73     13.99 o 
   9   5  -4      232.20      291.13     23.48 o 
  10   5  -4      368.28      311.45     31.64 o 
  11   5  -4      368.67      370.30     38.27 o 
  12   5  -4       50.08       83.12     17.28 o 
  13   5  -4      376.74      339.07     35.28 o 
  14   5  -4       65.08      113.28     22.79 o 
  15   5  -4      187.02      167.69     22.88 o 
  16   5  -4       41.26       36.10     26.03 o 
  17   5  -4       40.61       30.81     17.03 o 
  18   5  -4       36.53       33.67     23.38 o 
  19   5  -4      157.28      157.63     46.80 o 
   0   6  -4      375.56      334.92     35.97 o 
   1   6  -4      146.49      151.66     18.30 o 
   2   6  -4      182.45      200.66     19.10 o 
   3   6  -4      669.58      552.16     35.83 o 
   4   6  -4        5.19       18.36     11.36 o 
   5   6  -4      311.15      312.19     26.49 o 
   6   6  -4      163.21      139.52     19.85 o 
   7   6  -4      128.11      145.01     24.59 o 
   8   6  -4      193.42      216.57     28.41 o 
   9   6  -4       84.06       95.05     21.46 o 
  10   6  -4      135.44      139.60     22.93 o 
  11   6  -4      162.68      179.66     34.90 o 
  12   6  -4        5.44       -6.14     17.98 o 
  13   6  -4      186.34      177.63     36.40 o 
  14   6  -4       94.08      123.30     26.50 o 
  15   6  -4      109.32       89.71     28.03 o 
   1   7  -4       55.30       16.75     24.44 o 
   2   7  -4      128.22      152.58     33.78 o 
   3   7  -4       20.01       40.81     36.01 o 
   4   7  -4      249.21      188.65     40.48 o 
   5   7  -4       39.35      151.29     50.17 o 
   6   7  -4       80.69       65.54     25.52 o 
   7   7  -4       78.90       66.15     28.33 o 
   8   7  -4        9.20       51.35     35.32 o 
   2   0  -3    14604.42    12418.07    600.17 o 
   4   0  -3     7432.30     7978.12    214.01 o 
   6   0  -3     3225.33     3197.65     82.16 o 
   8   0  -3      381.75      422.02     20.88 o 
  10   0  -3    10976.97    10586.90    624.13 o 
  12   0  -3      209.61      209.81     24.93 o 
  14   0  -3     6366.86     6239.68    419.12 o 
  16   0  -3       46.59       67.71     30.55 o 
  18   0  -3     1450.19     1510.21    119.96 o 
  20   0  -3      637.22      632.45     75.69 o 
  22   0  -3     1057.92     1001.21     99.70 o 
  24   0  -3        4.51       -7.89     18.66 o 
  26   0  -3      148.47      138.67     35.84 o 
   0   1  -3     8183.95     8170.72    287.98 o 
   1   1  -3      331.74      335.39      6.34 o 
   2   1  -3     9088.15     9044.72    158.02 o 
   3   1  -3     4846.83     4881.38    103.49 o 
   4   1  -3     1173.44     1253.57     24.54 o 
   5   1  -3     8176.22     8272.35    221.11 o 
   6   1  -3     5398.86     5209.50    143.39 o 
   7   1  -3      377.57      354.82     10.07 o 
   8   1  -3     1328.99     1384.94     35.99 o 
   9   1  -3     2948.39     3067.53     75.96 o 
  10   1  -3     3792.12     3734.12    104.32 o 
  11   1  -3     4639.43     4614.05    135.28 o 
  12   1  -3      314.73      356.18     24.53 o 
  13   1  -3     1054.69     1052.29     34.97 o 
  14   1  -3     1292.59     1293.74     43.13 o 
  15   1  -3      680.32      692.48     48.41 o 
  16   1  -3      165.63      170.93     21.11 o 
  17   1  -3      411.25      409.62     33.55 o 
  18   1  -3      671.17      637.09     45.98 o 
  19   1  -3      834.94      868.45     55.14 o 
  20   1  -3        3.05       -5.28     12.35 o 
  21   1  -3      191.56      171.31     25.42 o 
  22   1  -3      339.35      348.02     37.41 o 
  23   1  -3      315.35      381.24     43.49 o 
  24   1  -3      120.48      129.55     25.13 o 
  25   1  -3       91.69      106.78     23.17 o 
  26   1  -3       59.60       46.62     23.35 o 
   1   2  -3     8372.40     8378.33    177.31 o 
   2   2  -3      626.92      622.84     14.43 o 
   3   2  -3      525.70      482.98     10.65 o 
   4   2  -3      930.97      896.97     18.13 o 
   5   2  -3     1308.07     1338.68     27.01 o 
   6   2  -3      461.39      445.12     12.29 o 
   7   2  -3     7784.72     7719.07    225.89 o 
   8   2  -3      269.67      306.00     12.64 o 
   9   2  -3     3929.04     3938.26    114.29 o 
  10   2  -3       95.03      135.27      9.91 o 
  11   2  -3     2278.41     2231.27     81.87 o 
  12   2  -3      605.59      582.15     26.82 o 
  13   2  -3      270.06      298.13     19.61 o 
  14   2  -3      211.51      208.81     12.26 o 
  15   2  -3     1594.30     1502.61     54.56 o 
  16   2  -3       36.67       33.63      8.00 o 
  17   2  -3      453.78      442.86     23.66 o 
  18   2  -3       24.99       32.06     13.29 o 
  19   2  -3      238.20      262.96     30.75 o 
  20   2  -3       89.42       79.36     20.70 o 
  21   2  -3      309.07      338.19     32.28 o 
  22   2  -3       33.11       10.33     15.41 o 
  23   2  -3      310.17      324.44     34.55 o 
  24   2  -3       11.56       11.40     12.70 o 
  25   2  -3      158.93      134.06     27.38 o 
  26   2  -3        9.15        4.72     13.81 o 
   0   3  -3     2026.03     2144.42     91.71 o 
   1   3  -3      153.01      194.03     16.87 o 
   2   3  -3     3913.42     3814.19    125.89 o 
   3   3  -3     2974.61     2960.02     63.83 o 
   4   3  -3       31.79       33.81      6.75 o 
   5   3  -3     1691.70     1588.26     48.36 o 
   6   3  -3     3118.30     2985.61     92.92 o 
   7   3  -3      303.52      299.87     14.59 o 
   8   3  -3      185.48      175.49     10.75 o 
   9   3  -3      213.27      226.85     11.02 o 
  10   3  -3     4116.56     4094.18    137.64 o 
  11   3  -3      862.65      821.26     28.68 o 
  12   3  -3       14.38       24.59      8.44 o 
  13   3  -3      207.64      209.82     16.16 o 
  14   3  -3     1075.88     1036.54     47.51 o 
  15   3  -3       81.77       93.72     12.11 o 
  16   3  -3      291.09      343.65     27.77 o 
  17   3  -3        4.46        3.53      8.40 o 
  18   3  -3      934.82      758.84     50.83 o 
  19   3  -3       60.50       67.76     13.76 o 
  20   3  -3       70.78       77.74     18.62 o 
  21   3  -3       83.90      118.04     22.44 o 
  22   3  -3      142.00      147.46     24.30 o 
  23   3  -3       40.71       27.61     15.77 o 
  24   3  -3      112.52      130.13     25.96 o 
   1   4  -3      484.47      486.11     21.02 o 
   2   4  -3     3158.90     3064.37    106.12 o 
   3   4  -3      439.20      445.98     21.32 o 
   4   4  -3      495.15      492.42     24.74 o 
   5   4  -3      234.30      273.62     16.11 o 
   6   4  -3     1876.51     1863.73     76.87 o 
   7   4  -3      206.27      245.08     19.26 o 
   8   4  -3      432.53      401.46     19.53 o 
   9   4  -3        4.25       14.82     12.41 o 
  10   4  -3     1189.49     1166.05     53.62 o 
  11   4  -3      269.65      264.66     19.44 o 
  12   4  -3       96.14      150.45     14.14 o 
  13   4  -3      606.88      543.46     37.19 o 
  14   4  -3     1091.98     1079.44     52.53 o 
  15   4  -3      155.99      167.57     18.27 o 
  16   4  -3       63.96       89.07     13.81 o 
  17   4  -3       18.27       22.03      9.90 o 
  18   4  -3      472.15      460.49     33.20 o 
  19   4  -3       96.05      114.52     21.18 o 
  20   4  -3       87.07       96.53     23.01 o 
  21   4  -3      144.50      114.65     24.72 o 
  22   4  -3      119.25      120.11     30.55 o 
   0   5  -3     1209.25     1147.22     76.03 o 
   1   5  -3      273.66      277.56     18.47 o 
   2   5  -3      395.56      366.39     22.11 o 
   3   5  -3     1356.28     1314.63     56.83 o 
   4   5  -3       49.67       70.40     10.63 o 
   5   5  -3     1260.17     1239.97     53.90 o 
   6   5  -3      408.95      363.87     26.76 o 
   7   5  -3       68.70       90.57     14.15 o 
   8   5  -3      267.23      261.27     24.85 o 
   9   5  -3      471.91      473.63     33.40 o 
  10   5  -3       69.33       86.62     16.15 o 
  11   5  -3      665.23      648.65     40.30 o 
  12   5  -3       10.42       26.52     13.62 o 
  13   5  -3      364.90      418.43     32.39 o 
  14   5  -3       44.50       42.41     14.90 o 
  15   5  -3      306.09      315.21     35.12 o 
  16   5  -3       96.71      134.46     40.71 o 
  17   5  -3      202.96      242.13     29.98 o 
  18   5  -3       26.43       34.97     19.09 o 
  19   5  -3      186.37      206.94     45.96 o 
  20   5  -3        4.46        6.25     22.85 o 
   1   6  -3      594.19      552.79     38.25 o 
   2   6  -3      180.23      201.11     18.00 o 
   3   6  -3       20.21       22.01      9.73 o 
   4   6  -3      240.42      209.13     21.88 o 
   5   6  -3       31.76       23.74     11.52 o 
   6   6  -3      227.64      246.97     26.96 o 
   7   6  -3      494.86      417.97     47.22 o 
   8   6  -3        8.35       14.05     14.42 o 
   9   6  -3      385.15      358.02     46.91 o 
  10   6  -3      146.30      147.28     31.46 o 
  11   6  -3       10.94       -6.27     18.27 o 
  12   6  -3      165.53      154.18     28.73 o 
  13   6  -3       25.85       34.24     18.85 o 
  14   6  -3       84.02       87.02     26.32 o 
  15   6  -3      140.42      144.15     29.86 o 
  16   6  -3        0.15      -21.74     21.74 o 
   0   7  -3       56.18       34.18     29.80 o 
   1   7  -3      101.37      111.95     25.39 o 
   2   7  -3      290.33      269.23     38.64 o 
   3   7  -3       86.16       86.18     25.99 o 
   4   7  -3        3.78        6.32     18.90 o 
   5   7  -3      113.65      142.65     32.29 o 
   6   7  -3      232.57      180.10     37.68 o 
   7   7  -3       61.88       87.11     31.46 o 
   8   7  -3        3.66        4.05     21.64 o 
   9   7  -3      128.87      128.98     34.44 o 
   0   0  -2    12220.49    11333.82    442.96 o 
   2   0  -2    11787.12    11406.79    300.70 o 
   4   0  -2    12972.13    12025.02    312.58 o 
   6   0  -2     5739.59     5505.33    175.24 o 
   8   0  -2     2127.54     2096.15     38.63 o 
  10   0  -2     8770.39     8299.10    484.14 o 
  12   0  -2      766.13      757.05     46.30 o 
  14   0  -2     3525.59     3353.78    228.60 o 
  16   0  -2      514.47      504.00     38.05 o 
  18   0  -2     1592.19     1506.06    121.81 o 
  20   0  -2       50.09       36.17     18.08 o 
  22   0  -2      999.20     1001.62     97.69 o 
  24   0  -2      294.64      293.91     48.60 o 
  26   0  -2      180.56      193.18     43.37 o 
   1   1  -2    19060.81    18310.52    353.82 o 
   2   1  -2     5453.40     5469.61     83.85 o 
   3   1  -2     4163.99     4322.59     66.54 o 
   4   1  -2     2535.14     2658.05     58.88 o 
   5   1  -2      622.15      623.27     13.56 o 
   6   1  -2     8095.60     8263.31    225.27 o 
   7   1  -2     4600.23     4469.39    100.19 o 
   8   1  -2       44.20       62.87      7.40 o 
   9   1  -2     4061.85     4021.40    104.07 o 
  10   1  -2     4864.11     5034.06    143.65 o 
  11   1  -2     1852.64     1912.54     48.57 o 
  12   1  -2      823.34      819.51     27.08 o 
  13   1  -2     2245.76     2242.65     70.47 o 
  14   1  -2     1524.29     1453.59     49.95 o 
  15   1  -2     1846.00     1801.44     60.57 o 
  16   1  -2       24.17        6.85     11.14 o 
  17   1  -2      345.97      329.81     25.80 o 
  18   1  -2      163.25      185.75     21.32 o 
  19   1  -2      370.74      427.45     33.13 o 
  20   1  -2      218.09      166.32     23.21 o 
  21   1  -2      428.63      379.07     34.99 o 
  22   1  -2      301.29      303.83     33.66 o 
  23   1  -2      202.70      224.55     29.41 o 
  24   1  -2        2.55       -2.59     14.03 o 
  25   1  -2      103.30      114.24     24.18 o 
  26   1  -2       51.06       76.73     19.92 o 
  27   1  -2       25.73       15.66     14.79 o 
   0   2  -2      459.81      420.92     36.52 o 
   1   2  -2     1466.46     1403.56     46.06 o 
   2   2  -2      583.89      561.97      9.23 o 
   3   2  -2     8128.07     7265.53    293.24 o 
   4   2  -2        7.12       28.94      4.58 o 
   5   2  -2     6913.71     6660.18    146.49 o 
   6   2  -2      119.26      105.61      5.37 o 
   7   2  -2     1434.61     1446.50     39.36 o 
   8   2  -2     1447.04     1536.87     43.79 o 
   9   2  -2     2406.98     2591.50     69.92 o 
  10   2  -2      654.60      655.13     22.28 o 
  11   2  -2     3551.09     3301.48    156.93 o 
  12   2  -2        3.19        8.06      5.63 o 
  13   2  -2     1717.25     1720.53     67.67 o 
  14   2  -2       88.50      121.18     17.93 o 
  15   2  -2      555.84      570.29     23.79 o 
  16   2  -2      103.75       88.40      9.39 o 
  17   2  -2      268.90      293.52     20.64 o 
  18   2  -2      215.07      199.92     19.56 o 
  19   2  -2     1322.67     1284.77     88.19 o 
  20   2  -2      130.24      114.84     21.89 o 
  21   2  -2      449.92      410.22     40.80 o 
  22   2  -2       28.27       45.50     13.30 o 
  23   2  -2      252.13      232.24     27.48 o 
  24   2  -2       43.49       61.86     20.50 o 
  25   2  -2      155.05      174.61     28.02 o 
  26   2  -2       33.91       37.66     18.03 o 
   1   3  -2     4639.40     4706.60    135.10 o 
   2   3  -2     6393.18     6398.34    196.84 o 
   3   3  -2     1088.13     1157.31     32.25 o 
   4   3  -2     2058.16     2008.93     43.33 o 
   5   3  -2      143.83      158.52      6.37 o 
   6   3  -2     5233.52     5452.71    192.00 o 
   7   3  -2     1775.17     1742.88     90.55 o 
   8   3  -2      219.19      229.73      9.37 o 
   9   3  -2     1407.50     1320.56     70.71 o 
  10   3  -2     2160.42     2041.00     68.11 o 
  11   3  -2       55.18       57.28      8.37 o 
  12   3  -2      974.04     1013.93     38.42 o 
  13   3  -2       67.15       76.81      8.96 o 
  14   3  -2     1766.81     1783.63     70.17 o 
  15   3  -2      440.90      459.60     25.58 o 
  16   3  -2      127.60      136.86     13.06 o 
  17   3  -2      265.29      287.84     31.54 o 
  18   3  -2      305.82      276.57     21.26 o 
  19   3  -2       64.24       69.56     17.17 o 
  20   3  -2      505.72      503.26     43.53 o 
  21   3  -2        9.36       14.66     13.92 o 
  22   3  -2      337.79      315.39     33.59 o 
  23   3  -2       36.30       45.86     22.17 o 
  24   3  -2        0.05        0.70     12.25 o 
  25   3  -2       45.86       37.93     21.04 o 
   0   4  -2     1774.35     1846.81     76.00 o 
   1   4  -2      914.61      907.07     32.33 o 
   2   4  -2     1556.62     1549.82     53.64 o 
   3   4  -2       36.37       48.64      8.01 o 
   4   4  -2       86.67       77.45      8.46 o 
   5   4  -2      120.16      126.09     14.41 o 
   6   4  -2     2733.17     2624.31     87.93 o 
   7   4  -2      226.44      218.48     12.50 o 
   8   4  -2      889.47      840.73     30.61 o 
   9   4  -2      824.84      823.66     35.64 o 
  10   4  -2     1476.62     1509.42     62.64 o 
  11   4  -2      161.07      170.33     15.00 o 
  12   4  -2       76.79       76.14     11.68 o 
  13   4  -2       75.80       80.54     15.40 o 
  14   4  -2     1124.66     1120.97     48.65 o 
  15   4  -2      212.80      182.18     16.40 o 
  16   4  -2      151.12      140.45     13.12 o 
  17   4  -2      294.03      262.08     19.91 o 
  18   4  -2      536.66      471.36     28.46 o 
  19   4  -2      131.61      111.62     18.08 o 
  20   4  -2        6.66       29.03     14.43 o 
  21   4  -2       22.85       14.94     13.83 o 
  22   4  -2      102.52      107.84     23.33 o 
  23   4  -2       55.06       72.43     26.24 o 
   1   5  -2     2038.40     1970.37     76.90 o 
   2   5  -2      461.49      448.12     20.74 o 
   3   5  -2      278.44      292.98     17.26 o 
   4   5  -2      591.80      582.77     33.57 o 
   5   5  -2      678.23      633.25     35.16 o 
   6   5  -2      424.61      395.37     25.02 o 
   7   5  -2      945.29      978.16     56.53 o 
   8   5  -2        5.20       15.24     10.35 o 
   9   5  -2      406.99      456.64     32.13 o 
  10   5  -2      170.62      160.18     18.41 o 
  11   5  -2      219.49      214.11     18.76 o 
  12   5  -2      577.61      532.45     38.83 o 
  13   5  -2      372.26      427.40     30.58 o 
  14   5  -2        4.70       19.49     11.05 o 
  15   5  -2      238.96      256.67     24.28 o 
  16   5  -2       34.84       56.63     14.09 o 
  17   5  -2      132.47      118.29     26.56 o 
  18   5  -2       20.54       12.15     15.90 o 
  19   5  -2      107.12       99.27     26.46 o 
  20   5  -2       48.40       69.08     40.23 o 
   0   6  -2      344.09      317.47     53.83 o 
   1   6  -2       32.02       13.57     14.52 o 
   2   6  -2      120.66      159.39     27.25 o 
   3   6  -2      423.70      431.71     50.71 o 
   4   6  -2       14.53       45.16     23.66 o 
   5   6  -2      685.38      586.85     48.38 o 
   6   6  -2      117.92      119.25     21.67 o 
   7   6  -2      100.16      123.73     31.63 o 
   8   6  -2      338.09      281.45     36.99 o 
   9   6  -2       43.97       62.95     18.97 o 
  10   6  -2      291.73      274.76     36.42 o 
  11   6  -2      172.20      178.67     27.01 o 
  12   6  -2        8.62        9.30     13.19 o 
  13   6  -2      109.76      133.14     31.13 o 
  14   6  -2       57.98       84.28     22.64 o 
  15   6  -2       51.09        2.65     29.88 o 
  16   6  -2       67.70       61.14     27.42 o 
   1   7  -2      106.35      109.71     26.53 o 
   2   7  -2      282.95      287.29     38.00 o 
   3   7  -2      107.48      177.35     29.31 o 
   4   7  -2       97.75       91.62     21.07 o 
   5   7  -2      109.96       94.85     25.03 o 
   6   7  -2      259.21      232.72     37.52 o 
   7   7  -2       23.80       22.75     17.78 o 
   8   7  -2        0.83       -8.60     17.24 o 
   9   7  -2       32.84       34.43     20.75 o 
  10   7  -2      111.02      114.60     30.53 o 
   4   0  -1    35865.60    25237.07   1034.24 o 
   6   0  -1    11224.79    10647.01    233.48 o 
   8   0  -1     1790.98     1687.10     32.54 o 
  10   0  -1     2923.04     2802.20     69.13 o 
  12   0  -1     9546.30     8840.62    304.32 o 
  14   0  -1     2877.38     2616.24    118.48 o 
  16   0  -1      263.81      306.10     29.59 o 
  18   0  -1      255.01      293.08     36.72 o 
  20   0  -1     1343.39     1357.22     99.44 o 
  22   0  -1      322.77      308.87     45.39 o 
  24   0  -1       19.43       17.88     19.07 o 
  26   0  -1       67.38       88.59     69.61 o 
   0   1  -1    26381.14    22866.02   1012.36 o 
   1   1  -1    18674.28    15823.53    381.39 o 
   2   1  -1     3866.85     4155.32     67.34 o 
   3   1  -1     9074.48     9052.33    182.59 o 
   4   1  -1     2204.46     2394.33     49.15 o 
   5   1  -1     1147.60     1251.17     31.30 o 
   6   1  -1     2277.89     2397.46     47.28 o 
   7   1  -1     3191.61     3246.36     78.48 o 
   8   1  -1     5190.98     5187.48    150.18 o 
   9   1  -1     6332.92     6495.12    192.04 o 
  10   1  -1      765.74      783.33     20.43 o 
  11   1  -1     1847.31     1839.94     44.70 o 
  12   1  -1       58.73       73.73      7.52 o 
  13   1  -1      462.59      420.15     17.44 o 
  14   1  -1      245.06      265.87     14.05 o 
  15   1  -1     1584.65     1526.80     51.31 o 
  16   1  -1     1253.30     1213.67     42.01 o 
  17   1  -1      396.53      372.15     18.32 o 
  18   1  -1       44.90       44.05     13.58 o 
  19   1  -1      258.73      267.09     23.24 o 
  20   1  -1       34.41       44.85     13.90 o 
  21   1  -1      185.44      172.09     24.20 o 
  22   1  -1      103.93      119.97     20.73 o 
  23   1  -1      321.83      344.86     34.87 o 
  24   1  -1      369.60      378.19     36.09 o 
  25   1  -1      128.60      129.32     22.99 o 
  26   1  -1        9.56       12.84     16.23 o 
  27   1  -1       64.54       62.40     18.97 o 
   1   2  -1     9791.08     9372.12    128.76 o 
   2   2  -1      304.16      293.71      6.18 o 
   3   2  -1     4896.08     5041.35     99.21 o 
   4   2  -1      668.05      651.11     13.94 o 
   5   2  -1     5924.15     5571.98    151.96 o 
   6   2  -1      754.24      768.01     20.57 o 
   7   2  -1     4627.86     4599.00    122.85 o 
   8   2  -1       56.03       62.52      5.11 o 
   9   2  -1     4035.16     4195.29    122.77 o 
  10   2  -1      511.95      525.89     17.06 o 
  11   2  -1     4479.08     4547.94    134.86 o 
  12   2  -1      241.26      237.90     11.61 o 
  13   2  -1     2527.33     2536.14     86.43 o 
  14   2  -1       48.61       45.05      8.44 o 
  15   2  -1     1000.63     1042.63     42.24 o 
  16   2  -1       58.01       58.06      7.82 o 
  17   2  -1      569.68      567.81     30.71 o 
  18   2  -1       38.98       39.63      9.14 o 
  19   2  -1      424.10      377.84     24.87 o 
  20   2  -1      150.26      147.93     19.64 o 
  21   2  -1      930.29      942.67     60.83 o 
  22   2  -1       95.02      107.61     19.05 o 
  23   2  -1      136.65      127.83     24.82 o 
  24   2  -1        4.90        2.45     14.37 o 
  25   2  -1       85.80       93.60     22.19 o 
  26   2  -1       24.92       40.02     29.08 o 
   0   3  -1    10552.96    10207.61    429.88 o 
   1   3  -1     1853.92     1907.82     35.26 o 
   2   3  -1     1314.17     1336.56     27.37 o 
   3   3  -1     2369.54     2379.02     50.22 o 
   4   3  -1       75.91       78.01      5.86 o 
   5   3  -1     2019.53     2120.09     60.17 o 
   6   3  -1     1134.85     1109.12     32.94 o 
   7   3  -1      304.44      283.16     10.95 o 
   8   3  -1     6007.29     6100.15    216.99 o 
   9   3  -1      538.09      567.15     18.47 o 
  10   3  -1     1311.49     1355.60     49.92 o 
  11   3  -1      840.22      847.53     31.25 o 
  12   3  -1      103.26      114.31     11.74 o 
  13   3  -1      651.88      677.75     28.36 o 
  14   3  -1      519.32      495.55     23.82 o 
  15   3  -1      370.47      372.16     19.87 o 
  16   3  -1     1148.98     1175.00     48.37 o 
  17   3  -1       98.89      105.84     10.80 o 
  18   3  -1      404.30      425.48     32.24 o 
  19   3  -1      282.71      351.25     44.88 o 
  20   3  -1       73.90       56.43     18.73 o 
  21   3  -1       21.02       37.72     14.86 o 
  22   3  -1      157.61      133.02     23.88 o 
  23   3  -1        4.15        2.78     16.09 o 
  24   3  -1      382.58      382.35     38.74 o 
  25   3  -1        6.43       31.97     18.28 o 
   1   4  -1      232.15      248.19     14.52 o 
   2   4  -1     1296.70     1331.34     43.24 o 
   3   4  -1     1153.60     1128.01     27.73 o 
   4   4  -1     6763.44     6579.38    210.01 o 
   5   4  -1      740.89      766.99     24.15 o 
   6   4  -1     1052.15     1062.02     36.57 o 
   7   4  -1       89.26      104.37      7.77 o 
   8   4  -1       98.69      112.50      9.94 o 
   9   4  -1       35.23       66.74     12.89 o 
  10   4  -1      551.70      586.37     33.30 o 
  11   4  -1      805.81      795.91     38.04 o 
  12   4  -1     1283.64     1305.35     56.51 o 
  13   4  -1      206.96      222.41     17.33 o 
  14   4  -1      479.23      448.68     33.26 o 
  15   4  -1        9.67       12.71      7.31 o 
  16   4  -1      124.20      126.04     12.52 o 
  17   4  -1       11.41       18.78      8.17 o 
  18   4  -1      160.09      175.47     23.16 o 
  19   4  -1      166.36      151.40     21.19 o 
  20   4  -1      376.01      366.83     32.95 o 
  21   4  -1      104.26       97.12     28.96 o 
  22   4  -1       71.07       92.41     19.67 o 
  23   4  -1       13.11        7.41     13.33 o 
   0   5  -1      372.44      352.28     21.92 o 
   1   5  -1      974.50      963.21     33.69 o 
   2   5  -1      380.71      363.25     16.69 o 
   3   5  -1      308.57      316.73     20.12 o 
   4   5  -1       93.37      102.00     11.30 o 
   5   5  -1      558.77      558.13     31.22 o 
   6   5  -1      456.59      435.40     26.48 o 
   7   5  -1     1086.30     1053.88     53.27 o 
   8   5  -1      392.68      372.28     25.83 o 
   9   5  -1     1383.32     1290.04     64.70 o 
  10   5  -1      188.42      171.16     19.09 o 
  11   5  -1      269.46      284.01     21.84 o 
  12   5  -1       12.01       19.90      9.29 o 
  13   5  -1       81.49       91.59     14.89 o 
  14   5  -1      181.23      233.81     21.24 o 
  15   5  -1      493.17      480.64     32.24 o 
  16   5  -1      108.29      118.58     15.85 o 
  17   5  -1      255.87      279.75     31.64 o 
  18   5  -1        4.16       -6.79     12.27 o 
  19   5  -1      107.48      149.58     41.63 o 
  20   5  -1        5.14       -8.25     26.23 o 
  21   5  -1       17.66       20.92     31.19 o 
   1   6  -1      748.18      722.16     60.36 o 
   2   6  -1      125.59      186.56     25.89 o 
   3   6  -1       75.45      104.48     22.12 o 
   4   6  -1      454.69      438.97     45.93 o 
   5   6  -1      492.02      434.73     40.30 o 
   6   6  -1      162.36      171.35     24.83 o 
   7   6  -1      219.30      269.95     33.42 o 
   8   6  -1       55.65       70.51     17.77 o 
   9   6  -1      253.34      289.77     35.37 o 
  10   6  -1      203.88      165.72     26.03 o 
  11   6  -1      112.72      101.13     22.02 o 
  12   6  -1      282.39      320.79     37.05 o 
  13   6  -1       52.28       90.03     20.42 o 
  14   6  -1       44.53       68.22     19.22 o 
  15   6  -1       62.62       64.37     39.84 o 
  16   6  -1       14.10       10.32     24.97 o 
  17   6  -1       69.62       93.20     36.53 o 
   0   7  -1      498.91      438.31     66.56 o 
   1   7  -1       49.07       82.61     27.01 o 
   2   7  -1       69.12      106.61     22.96 o 
   3   7  -1      103.86      107.44     23.64 o 
   4   7  -1        7.43        8.39     15.34 o 
   5   7  -1       55.43       46.86     20.29 o 
   6   7  -1      106.26       97.27     23.09 o 
   7   7  -1       13.22       50.22     23.92 o 
   8   7  -1      276.19      249.85     38.15 o 
   9   7  -1       48.89       62.25     23.92 o 
  10   7  -1       71.84       67.15     25.69 o 
  11   7  -1       89.98       77.50     28.11 o 
   4   0   0     2639.36     2605.01     41.83 o 
   6   0   0     1886.91     1899.30     37.03 o 
   8   0   0    25395.22    22086.30    843.85 o 
  10   0   0      100.93       94.88     10.09 o 
  12   0   0      537.93      522.00     16.68 o 
  14   0   0       38.35       42.72      5.28 o 
  16   0   0     4136.35     3957.49    156.34 o 
  18   0   0      158.65      186.30     44.67 o 
  20   0   0       35.44      115.80     27.37 o 
  22   0   0       25.50       16.61     15.84 o 
  24   0   0      658.09      671.74     79.38 o 
  26   0   0       47.61       75.09     33.17 o 
   1   1   0     2121.37     2061.61     21.19 o 
   2   1   0      246.28      217.92      7.44 o 
   3   1   0     9120.75     9319.14    188.16 o 
   4   1   0    15827.42    14909.54    327.48 o 
   5   1   0     7769.85     7527.12    148.52 o 
   6   1   0       95.13       98.68      4.58 o 
   7   1   0     3210.85     3427.86    113.42 o 
   8   1   0       72.04       87.57      7.91 o 
   9   1   0      144.55      152.95      5.57 o 
  10   1   0      139.95      140.20      6.85 o 
  11   1   0     4672.54     4250.54    326.36 o 
  12   1   0     5883.40     6769.45    455.37 o 
  13   1   0     3882.46     3871.26    101.59 o 
  14   1   0       84.16       98.36     13.78 o 
  15   1   0      332.30      330.97     12.02 o 
  16   1   0       12.08       43.57      8.45 o 
  17   1   0       89.51       81.24      8.74 o 
  18   1   0      165.05      165.97     13.69 o 
  19   1   0      559.44      514.69     27.72 o 
  20   1   0     1202.31     1237.90     77.09 o 
  21   1   0      514.29      538.45     40.37 o 
  22   1   0       31.94       36.11     14.14 o 
  23   1   0        2.49        8.25     11.84 o 
  24   1   0       27.92       23.26     13.70 o 
  25   1   0       14.27        9.93     12.39 o 
  26   1   0        0.28        3.81     20.24 o 
  27   1   0        6.24       13.35     16.09 o 
   0   2   0       58.90       68.72      4.11 o 
   1   2   0    10996.49    10867.21    237.84 o 
   2   2   0      934.62     1007.81     20.96 o 
   3   2   0     6609.21     6995.99    157.14 o 
   4   2   0      262.85      278.40      8.24 o 
   5   2   0     5003.04     5209.85    135.77 o 
   6   2   0      105.35      126.92      6.08 o 
   7   2   0     8451.34     8721.99    247.45 o 
   8   2   0      292.99      312.46     11.03 o 
   9   2   0     8425.30     8498.10    257.84 o 
  10   2   0       73.92       72.13      5.85 o 
  11   2   0      880.90      907.08     25.47 o 
  12   2   0      263.15      291.44     11.57 o 
  13   2   0     1099.81     1084.32     31.71 o 
  14   2   0      178.14      188.14     11.01 o 
  15   2   0     2221.20     2144.30     65.49 o 
  16   2   0        1.04        5.19      9.06 o 
  17   2   0      656.85      687.05     39.36 o 
  18   2   0      104.08       72.81     14.30 o 
  19   2   0       57.81       41.18     12.00 o 
  20   2   0       12.10        1.83      8.09 o 
  21   2   0        4.01       23.89     27.84 o 
  22   2   0      122.79      149.78     21.38 o 
  23   2   0      389.80      385.59     38.17 o 
  24   2   0       80.14       80.30     19.36 o 
  25   2   0      296.68      309.64     36.83 o 
  26   2   0       13.05       39.83     19.02 o 
   1   3   0       60.60       42.13      4.72 o 
   2   3   0      254.78      263.16     10.02 o 
   3   3   0      642.32      722.53     17.59 o 
   4   3   0    10205.13     9964.60    302.55 o 
   5   3   0     1047.39     1076.89     28.30 o 
   6   3   0      332.03      327.88     14.35 o 
   7   3   0     2558.22     2723.84     85.22 o 
   8   3   0      101.24      105.67      7.59 o 
   9   3   0      430.57      424.74     16.74 o 
  10   3   0      206.53      235.26     12.13 o 
  11   3   0       80.60       95.53      8.90 o 
  12   3   0     3142.08     3273.50    117.61 o 
  13   3   0     1024.31     1045.79     39.34 o 
  14   3   0        8.99       12.86      7.61 o 
  15   3   0      158.66      156.55     12.01 o 
  16   3   0       79.06       78.41      9.50 o 
  17   3   0        6.02       18.20      9.45 o 
  18   3   0        2.79       -2.58      7.73 o 
  19   3   0       46.66       64.68     13.39 o 
  20   3   0     1485.55     1495.29     81.23 o 
  21   3   0        9.10       -0.05     11.47 o 
  22   3   0      146.39      217.19     27.84 o 
  23   3   0       16.87       41.35     15.84 o 
  24   3   0        0.67       -8.58     13.94 o 
  25   3   0       21.25       -6.03     13.36 o 
   0   4   0    12709.49    12154.81    568.76 o 
   1   4   0     1783.68     1766.00     44.48 o 
   2   4   0     1213.10     1298.83     33.01 o 
   3   4   0       40.02       39.65      4.23 o 
   4   4   0        0.04       13.62      5.48 o 
   5   4   0       31.47       27.74      4.98 o 
   6   4   0        7.76       16.84      4.97 o 
   7   4   0      718.17      723.02     27.54 o 
   8   4   0     4897.95     4983.39    206.90 o 
   9   4   0      598.52      573.54     29.37 o 
  10   4   0      180.20      234.82     14.54 o 
  11   4   0        0.46        9.27      6.44 o 
  12   4   0        1.00       24.43     10.33 o 
  13   4   0       64.91       75.62     10.62 o 
  14   4   0       14.80        5.74      9.51 o 
  15   4   0      292.53      318.49     23.62 o 
  16   4   0     1302.78     1246.56     58.28 o 
  17   4   0       39.46       79.79     15.83 o 
  18   4   0       18.89       24.59     11.69 o 
  19   4   0       84.12      105.41     17.87 o 
  20   4   0        0.21        4.10     11.07 o 
  21   4   0        3.23        1.52     11.93 o 
  22   4   0        0.70        4.21     13.11 o 
  23   4   0      109.41      106.35     22.08 o 
   1   5   0       53.58      109.55     15.64 o 
   2   5   0     1051.56     1015.11     69.14 o 
   3   5   0     1264.16     1313.80     80.90 o 
   4   5   0      283.13      275.46     25.96 o 
   5   5   0     2103.03     1932.49    110.14 o 
   6   5   0       33.06       47.23     10.15 o 
   7   5   0      109.32      106.44      9.56 o 
   8   5   0       12.06       -2.07      5.68 o 
   9   5   0       76.20       97.59     10.05 o 
  10   5   0      354.32      394.27     24.30 o 
  11   5   0     1014.29     1040.54     56.38 o 
  12   5   0       13.88        7.48      9.38 o 
  13   5   0      504.79      539.24     32.55 o 
  14   5   0       34.42       50.57     11.34 o 
  15   5   0       48.56       50.32     13.25 o 
  16   5   0       28.90       14.26     11.43 o 
  17   5   0       78.43      119.94     19.98 o 
  18   5   0       51.52       71.81     26.67 o 
  19   5   0      226.42      170.78     35.94 o 
  20   5   0       48.75       40.73     21.35 o 
  21   5   0      177.84      180.41     69.58 o 
   0   6   0      409.23      431.79     56.21 o 
   1   6   0       56.19      114.07     21.65 o 
   2   6   0       79.32       58.40     18.15 o 
   3   6   0      496.54      472.29     43.16 o 
   4   6   0        5.75       49.83     22.36 o 
   5   6   0      483.29      591.88     58.59 o 
   6   6   0      196.08      180.05     28.68 o 
   7   6   0      660.55      595.21     56.61 o 
   8   6   0      502.93      603.87     59.49 o 
   9   6   0      320.29      271.23     34.49 o 
  10   6   0      206.74      218.22     40.48 o 
  11   6   0      299.15      270.06     34.79 o 
  12   6   0        0.51       -9.48     14.27 o 
  13   6   0      185.27      173.25     26.81 o 
  14   6   0       93.13      112.90     28.07 o 
  15   6   0      155.44      130.31     31.19 o 
  16   6   0       58.70       61.94     23.77 o 
  17   6   0       63.42       35.39     30.03 o 
   1   7   0      120.65      117.58     24.70 o 
   2   7   0        1.85       -8.79     14.85 o 
   3   7   0       27.34       55.50     20.09 o 
   4   7   0      650.15      618.97     63.05 o 
   5   7   0        0.14       27.50     18.38 o 
   6   7   0        9.07        1.34     14.17 o 
   7   7   0      230.92      203.21     30.89 o 
   8   7   0        3.40       -4.59     15.38 o 
   9   7   0       20.01       46.87     20.77 o 
  10   7   0        7.20       34.21     25.66 o 
  11   7   0       43.35       48.15     21.51 o 
   4   0   1    33080.35    23523.42    858.08 o 
   6   0   1    10339.50    10424.62    210.63 o 
   8   0   1     1804.69     1775.05     62.23 o 
  10   0   1     3728.51     3123.58    435.07 o 
  12   0   1     9044.74     8838.94    365.75 o 
  14   0   1     3280.90     3250.51    113.89 o 
  16   0   1      255.49      259.44     15.92 o 
  18   0   1      318.23      356.85     20.01 o 
  20   0   1     1130.76     1084.94     93.66 o 
  22   0   1      336.56      356.88     45.50 o 
  24   0   1       20.70       12.35     18.15 o 
  26   0   1       44.24       37.90     35.46 o 
   0   1   1    23054.12    20218.14    671.16 o 
   1   1   1    17921.77    15811.27    236.88 o 
   2   1   1     4382.41     4653.68     68.21 o 
   3   1   1     9472.29     9216.45    178.11 o 
   4   1   1     2226.76     2354.50     52.92 o 
   5   1   1     1729.41     1827.69     24.63 o 
   6   1   1     2024.14     2145.27     34.06 o 
   7   1   1     3366.01     3566.20    108.11 o 
   8   1   1     4382.85     4687.19    105.06 o 
   9   1   1     6008.07     6247.92    131.30 o 
  10   1   1      970.87      975.49     24.90 o 
  11   1   1     1904.00     1860.88     51.94 o 
  12   1   1       64.67       81.69      5.75 o 
  13   1   1      436.57      476.09     33.72 o 
  14   1   1      257.69      281.60     12.52 o 
  15   1   1     1491.08     1440.65     46.99 o 
  16   1   1     1152.30     1029.88     60.58 o 
  17   1   1      385.25      417.85     19.42 o 
  18   1   1       45.02       60.07      7.42 o 
  19   1   1      279.83      271.53     19.41 o 
  20   1   1       36.32       47.73     10.42 o 
  21   1   1      217.59      230.44     22.85 o 
  22   1   1      124.43      160.08     20.50 o 
  23   1   1      282.89      277.11     30.92 o 
  24   1   1      332.10      334.11     35.53 o 
  25   1   1      110.95      121.25     24.82 o 
  26   1   1       16.79       23.79     17.27 o 
  27   1   1       73.39       70.24     19.87 o 
   1   2   1    10765.04    10155.38    188.98 o 
   2   2   1      292.45      291.03      5.76 o 
   3   2   1     4985.94     5153.93    118.70 o 
   4   2   1      750.70      789.83     19.56 o 
   5   2   1     5611.07     5551.12    143.35 o 
   6   2   1      788.49      810.19     17.84 o 
   7   2   1     4984.60     5034.77    120.66 o 
   8   2   1       49.05       50.18      4.44 o 
   9   2   1     4402.04     4562.23    114.55 o 
  10   2   1      518.63      543.16     15.14 o 
  11   2   1     4211.79     4316.05    117.93 o 
  12   2   1      256.79      226.65      8.83 o 
  13   2   1     2347.93     2414.63     67.04 o 
  14   2   1       34.82       34.66      7.40 o 
  15   2   1     1167.50     1169.22     48.14 o 
  16   2   1       62.46       76.51      9.35 o 
  17   2   1      602.16      581.42     22.99 o 
  18   2   1       29.16       20.70     11.50 o 
  19   2   1      419.19      402.99     25.41 o 
  20   2   1      148.15      148.64     20.33 o 
  21   2   1      871.42      830.09     56.11 o 
  22   2   1       96.38       97.90     19.15 o 
  23   2   1      172.89      209.91     25.64 o 
  24   2   1        6.66       17.02     11.60 o 
  25   2   1      107.26      125.05     21.28 o 
  26   2   1       23.64       16.14     13.36 o 
   0   3   1     9788.10     9651.37    609.76 o 
   1   3   1     1931.25     1968.12     39.33 o 
   2   3   1     1537.32     1474.85     29.94 o 
   3   3   1     2166.42     2151.47     53.89 o 
   4   3   1       72.03       86.37      5.04 o 
   5   3   1     2535.94     2543.41    106.44 o 
   6   3   1     1375.60     1410.99     35.52 o 
   7   3   1      253.30      252.55     10.96 o 
   8   3   1     5831.37     5887.49    210.36 o 
   9   3   1      443.61      451.27     20.45 o 
  10   3   1     1551.08     1651.90     48.68 o 
  11   3   1      880.09      925.07     32.21 o 
  12   3   1      110.62      111.54      8.71 o 
  13   3   1      553.56      581.31     23.97 o 
  14   3   1      594.62      570.89     21.42 o 
  15   3   1      341.29      308.48     15.43 o 
  16   3   1     1057.44     1081.14     53.85 o 
  17   3   1       90.79       98.34     12.84 o 
  18   3   1      467.09      427.30     29.82 o 
  19   3   1      279.71      260.90     25.83 o 
  20   3   1       73.97       66.98     12.80 o 
  21   3   1       23.81       26.73     11.95 o 
  22   3   1      171.21      162.00     24.09 o 
  23   3   1        5.24       27.96     14.06 o 
  24   3   1      350.93      355.77     39.15 o 
  25   3   1       11.70       -2.15     17.57 o 
   1   4   1      247.18      244.32     20.64 o 
   2   4   1     1627.80     1581.78     70.09 o 
   3   4   1     1152.93     1222.75     34.33 o 
   4   4   1     6328.27     6177.22    189.01 o 
   5   4   1      761.46      706.71     41.31 o 
   6   4   1     1174.79     1290.63     41.95 o 
   7   4   1       90.36       75.31     11.93 o 
   8   4   1      103.34      139.71     17.59 o 
   9   4   1       42.33       41.63      7.56 o 
  10   4   1      672.20      726.73     29.43 o 
  11   4   1      791.70      789.10     34.22 o 
  12   4   1     1379.98     1378.49     56.26 o 
  13   4   1      200.80      196.13     15.69 o 
  14   4   1      545.86      567.64     28.74 o 
  15   4   1        6.60       13.01      8.14 o 
  16   4   1      120.01       93.61     18.83 o 
  17   4   1        8.32        2.32     10.14 o 
  18   4   1      194.81      196.99     22.03 o 
  19   4   1      144.68      154.36     22.38 o 
  20   4   1      323.91      302.95     31.22 o 
  21   4   1      108.25      126.61     21.14 o 
  22   4   1       76.29       59.72     23.12 o 
  23   4   1       12.31        9.33     15.94 o 
   0   5   1      510.50      530.99     52.27 o 
   1   5   1      960.11      979.34     60.69 o 
   2   5   1      338.23      359.77     30.40 o 
   3   5   1      313.51      344.17     19.92 o 
   4   5   1       99.72       89.73     12.25 o 
   5   5   1      683.75      704.11     34.56 o 
   6   5   1      460.36      468.55     28.40 o 
   7   5   1     1031.22     1014.53     52.07 o 
   8   5   1      381.67      364.32     23.39 o 
   9   5   1     1311.52     1286.89     85.87 o 
  10   5   1      145.70      113.34     15.63 o 
  11   5   1      251.68      260.39     22.83 o 
  12   5   1        7.34       13.64      9.83 o 
  13   5   1       95.60      132.76     20.03 o 
  14   5   1      176.62      183.81     21.72 o 
  15   5   1      431.19      470.90     45.56 o 
  16   5   1       93.20       92.49     21.12 o 
  17   5   1      241.51      230.59     33.10 o 
  18   5   1        1.60       -1.23     12.52 o 
  19   5   1      133.30      107.51     23.95 o 
  20   5   1        8.38       -4.51     16.35 o 
  21   5   1       16.09       26.51     30.91 o 
   1   6   1      739.79      767.98     64.24 o 
   2   6   1      126.66      121.13     24.07 o 
   3   6   1       83.77       99.38     20.55 o 
   4   6   1      441.48      477.74     44.77 o 
   5   6   1      444.06      419.94     42.71 o 
   6   6   1      173.33      172.21     26.88 o 
   7   6   1      231.73      255.91     33.34 o 
   8   6   1       47.69       72.31     23.41 o 
   9   6   1      298.16      294.41     34.34 o 
  10   6   1      201.74      192.55     37.03 o 
  11   6   1       97.47      122.25     22.22 o 
  12   6   1      278.13      318.09     36.64 o 
  13   6   1       43.57       30.07     17.12 o 
  14   6   1       42.27       54.44     27.73 o 
  15   6   1       86.03       77.69     26.03 o 
  16   6   1       11.27        9.57     17.13 o 
  17   6   1       65.87       36.81     23.87 o 
   0   7   1      440.72      420.16     71.90 o 
   1   7   1       59.21       56.46     21.33 o 
   2   7   1       86.83      115.78     26.60 o 
   3   7   1       83.59       90.76     32.93 o 
   4   7   1        6.62       11.57     15.22 o 
   5   7   1       57.73       31.88     25.22 o 
   6   7   1      130.23       94.23     30.60 o 
   7   7   1       11.87        9.24     19.35 o 
   8   7   1      257.85      258.05     38.75 o 
   9   7   1       60.10       83.26     22.92 o 
  10   7   1       86.52       63.70     32.17 o 
  11   7   1       78.20       85.27     32.15 o 
   0   0   2     9545.43     9932.96    371.30 o 
   2   0   2    11756.38    12097.69    812.22 o 
   4   0   2    12947.00    11956.44    256.29 o 
   6   0   2     7219.36     6409.31    124.23 o 
   8   0   2     2310.81     2186.18     89.54 o 
  10   0   2     9504.21     9255.93    347.63 o 
  12   0   2      763.70      782.11     30.47 o 
  14   0   2     3970.10     3837.98    202.82 o 
  16   0   2      394.27      376.49     37.36 o 
  18   0   2     1670.86     1614.26     75.51 o 
  20   0   2       42.48       41.10      9.17 o 
  22   0   2      976.47      958.97     81.20 o 
  24   0   2      238.14      236.78     47.51 o 
  26   0   2      199.75      206.08     42.40 o 
   1   1   2    19857.13    18333.74    343.52 o 
   2   1   2     5573.42     5450.85     98.01 o 
   3   1   2     4293.03     4377.44     87.35 o 
   4   1   2     3185.28     3223.65     47.42 o 
   5   1   2      598.04      604.72     10.65 o 
   6   1   2     7821.84     7959.97    158.79 o 
   7   1   2     4344.98     4402.01     77.52 o 
   8   1   2       37.17       40.65      2.31 o 
   9   1   2     4089.81     4059.36    108.41 o 
  10   1   2     5038.11     5219.57    153.84 o 
  11   1   2     1746.61     1821.83     52.43 o 
  12   1   2      662.16      664.63     24.22 o 
  13   1   2     2061.24     2033.90     69.07 o 
  14   1   2     1599.99     1571.61     55.75 o 
  15   1   2     1815.44     1675.01     82.90 o 
  16   1   2       19.24       33.27     10.87 o 
  17   1   2      339.07      323.65     22.04 o 
  18   1   2      210.30      223.37     20.42 o 
  19   1   2      352.63      354.68     19.54 o 
  20   1   2      165.89      178.55     20.56 o 
  21   1   2      382.02      395.61     31.94 o 
  22   1   2      326.54      312.04     30.75 o 
  23   1   2      199.01      230.19     25.45 o 
  24   1   2        3.25       -4.44     10.86 o 
  25   1   2       97.97      125.50     21.79 o 
  26   1   2       61.91       46.96     19.93 o 
  27   1   2       24.49        7.62     16.69 o 
   0   2   2      423.32      415.45     25.70 o 
   1   2   2     1256.72     1317.44     39.31 o 
   2   2   2      526.39      522.41      8.89 o 
   3   2   2     8194.73     7866.02    187.12 o 
   4   2   2        8.63       18.39      5.25 o 
   5   2   2     6716.22     6588.68    199.57 o 
   6   2   2      131.96      107.31      5.74 o 
   7   2   2     1228.65     1237.18     35.70 o 
   8   2   2     1522.01     1603.77     35.31 o 
   9   2   2     2118.83     2202.36     53.66 o 
  10   2   2      662.28      644.89     16.50 o 
  11   2   2     3784.50     3779.68     91.95 o 
  12   2   2        4.28        2.26      5.22 o 
  13   2   2     1792.01     1896.40     66.74 o 
  14   2   2       83.39       89.42     11.57 o 
  15   2   2      496.17      507.37     27.80 o 
  16   2   2      100.22      115.06     10.88 o 
  17   2   2      289.38      306.85     16.39 o 
  18   2   2      224.60      216.72     14.77 o 
  19   2   2     1385.54     1512.85     66.05 o 
  20   2   2      124.94      112.54     15.11 o 
  21   2   2      454.16      446.99     30.78 o 
  22   2   2       26.61       20.79     11.51 o 
  23   2   2      247.44      241.97     27.93 o 
  24   2   2       41.48       54.22     15.65 o 
  25   2   2      153.85      133.22     29.15 o 
  26   2   2       25.75       50.31     32.15 o 
   1   3   2     4838.17     4831.65    180.69 o 
   2   3   2     6564.37     6799.90    273.90 o 
   3   3   2     1020.90     1139.12     22.24 o 
   4   3   2     1712.96     1840.07     47.01 o 
   5   3   2       99.15      100.76      6.29 o 
   6   3   2     5524.50     5640.59    167.40 o 
   7   3   2     1588.13     1657.87     49.93 o 
   8   3   2      217.96      215.39     12.02 o 
   9   3   2     1305.09     1315.35     43.64 o 
  10   3   2     2307.50     2281.66     74.31 o 
  11   3   2       61.37       58.06      6.70 o 
  12   3   2      823.33      827.25     30.37 o 
  13   3   2       39.13       47.46     12.50 o 
  14   3   2     1734.30     1726.18     75.97 o 
  15   3   2      420.88      408.30     26.76 o 
  16   3   2      129.06      109.08     14.41 o 
  17   3   2      300.85      293.86     20.64 o 
  18   3   2      270.64      280.98     22.64 o 
  19   3   2       63.37       55.93     12.54 o 
  20   3   2      444.77      464.76     34.32 o 
  21   3   2       15.30       27.39     11.48 o 
  22   3   2      348.47      316.26     27.32 o 
  23   3   2       35.30       55.18     21.60 o 
  24   3   2        0.23        8.67     14.57 o 
  25   3   2       36.01       35.71     20.65 o 
   0   4   2     1202.71     1341.42    104.62 o 
   1   4   2      891.74      926.45     51.17 o 
   2   4   2     1782.11     1792.27     78.02 o 
   3   4   2       35.84       67.56     21.73 o 
   4   4   2       88.51      110.07     12.41 o 
   5   4   2      146.86      153.45     14.98 o 
   6   4   2     2871.34     2805.79     80.39 o 
   7   4   2      255.14      257.29     12.14 o 
   8   4   2      768.38      722.74     27.78 o 
   9   4   2      840.83      813.84     33.72 o 
  10   4   2     1518.04     1564.15     60.76 o 
  11   4   2      157.97      141.78     12.94 o 
  12   4   2       79.48       85.83     12.16 o 
  13   4   2       95.03      100.70     11.27 o 
  14   4   2     1163.38     1170.54     55.51 o 
  15   4   2      192.26      185.91     23.12 o 
  16   4   2       88.29       69.85     19.69 o 
  17   4   2      287.34      290.38     31.22 o 
  18   4   2      547.13      547.19     47.52 o 
  19   4   2      136.43      131.17     24.11 o 
  20   4   2        6.17        4.41     11.05 o 
  21   4   2       23.97       13.64     14.15 o 
  22   4   2       99.75      116.44     25.53 o 
  23   4   2       51.72       23.27     28.65 o 
   1   5   2     2112.34     2129.38    117.90 o 
   2   5   2      377.77      429.40     41.45 o 
   3   5   2      260.63      273.01     27.92 o 
   4   5   2      584.53      598.60     43.92 o 
   5   5   2      629.68      614.99     45.57 o 
   6   5   2      461.79      443.93     36.26 o 
   7   5   2     1042.73     1054.12     53.28 o 
   8   5   2        3.25       51.91     17.55 o 
   9   5   2      458.82      480.61     33.00 o 
  10   5   2      161.86      163.50     18.80 o 
  11   5   2      203.80      217.53     21.97 o 
  12   5   2      590.55      563.03     43.86 o 
  13   5   2      332.86      307.15     29.95 o 
  14   5   2        2.28       14.40     13.60 o 
  15   5   2      242.24      248.05     36.05 o 
  16   5   2       34.06       49.09     16.77 o 
  17   5   2      123.47       99.96     22.86 o 
  18   5   2       19.67       20.38     19.36 o 
  19   5   2       96.80       72.93     22.59 o 
  20   5   2       44.40       24.36     18.49 o 
   0   6   2      339.23      311.62     51.22 o 
   1   6   2       35.39       56.84     27.70 o 
   2   6   2      130.51      162.02     26.36 o 
   3   6   2      539.48      574.22     51.34 o 
   4   6   2       12.43       29.89     16.40 o 
   5   6   2      651.41      642.34     56.23 o 
   6   6   2      107.88      174.05     27.41 o 
   7   6   2       75.75       98.94     23.00 o 
   8   6   2      331.20      322.30     41.07 o 
   9   6   2       30.39       42.60     21.74 o 
  10   6   2      295.32      307.54     34.79 o 
  11   6   2      167.16      186.75     30.05 o 
  12   6   2       11.59       -0.42     19.66 o 
  13   6   2      117.90      121.07     30.83 o 
  14   6   2       58.88       69.27     31.17 o 
  15   6   2       45.19       77.87     34.27 o 
  16   6   2       62.37       36.08     23.43 o 
   1   7   2      101.17      129.64     25.93 o 
   2   7   2      291.57      277.69     39.92 o 
   3   7   2      102.84      146.79     30.40 o 
   4   7   2       65.27       56.67     22.11 o 
   5   7   2      102.37       70.40     24.40 o 
   6   7   2      273.25      291.10     40.00 o 
   7   7   2       11.90       17.27     18.39 o 
   8   7   2        1.25       26.82     17.58 o 
   9   7   2       34.13       34.17     19.39 o 
  10   7   2      120.38      105.96     36.69 o 
   2   0   3    15630.65    13571.00    656.46 o 
   4   0   3     6995.85     8392.50    538.31 o 
   6   0   3     3140.69     3429.95    403.63 o 
   8   0   3      397.69      413.59     14.11 o 
  10   0   3    10149.08    10005.45    423.01 o 
  12   0   3      441.90      404.54     31.08 o 
  14   0   3     5940.69     5904.96    276.94 o 
  16   0   3       53.66       65.39     14.18 o 
  18   0   3     1521.46     1479.87     73.61 o 
  20   0   3      741.57      729.50     64.73 o 
  22   0   3      980.88      897.22     85.09 o 
  24   0   3        8.21        3.77     15.06 o 
  26   0   3      146.07      112.21     50.05 o 
   0   1   3     8640.04     8942.24    329.92 o 
   1   1   3      392.96      402.75      6.97 o 
   2   1   3     8823.89     8910.54    181.10 o 
   3   1   3     4661.08     4687.35    133.62 o 
   4   1   3     1153.84     1268.82     40.20 o 
   5   1   3     8117.40     8244.92    158.09 o 
   6   1   3     5256.55     5241.64    139.26 o 
   7   1   3      369.70      355.13     11.77 o 
   8   1   3     1532.19     1634.21     42.47 o 
   9   1   3     3092.19     3031.40    132.95 o 
  10   1   3     3901.91     3970.28    109.87 o 
  11   1   3     4653.13     4773.34    147.15 o 
  12   1   3      324.60      343.87     13.68 o 
  13   1   3     1195.98     1198.67     35.73 o 
  14   1   3     1309.36     1452.30     88.57 o 
  15   1   3      719.65      808.63     51.79 o 
  16   1   3      164.04      199.78     17.23 o 
  17   1   3      446.78      410.50     17.59 o 
  18   1   3      697.19      654.48     34.75 o 
  19   1   3      785.45      753.10     40.72 o 
  20   1   3        4.27       -1.96      7.70 o 
  21   1   3      170.17      214.78     29.79 o 
  22   1   3      315.64      300.14     23.82 o 
  23   1   3      319.78      345.79     33.33 o 
  24   1   3      136.42      140.36     22.73 o 
  25   1   3       88.63       97.49     22.55 o 
  26   1   3       68.90       59.99     20.45 o 
   1   2   3     7589.89     7357.56    176.42 o 
   2   2   3      599.12      613.36     12.91 o 
   3   2   3      670.99      636.86     13.24 o 
   4   2   3      929.92      911.28     22.59 o 
   5   2   3     1497.49     1541.93     38.12 o 
   6   2   3      513.86      509.90     15.87 o 
   7   2   3     8016.05     7971.06    250.54 o 
   8   2   3      273.72      306.97     17.26 o 
   9   2   3     3482.44     3466.67     89.04 o 
  10   2   3       87.77       82.89      7.45 o 
  11   2   3     2473.05     2409.67     55.30 o 
  12   2   3      593.58      595.67     23.51 o 
  13   2   3      302.24      303.05     15.27 o 
  14   2   3      186.50      192.96     13.00 o 
  15   2   3     1534.23     1492.95     62.18 o 
  16   2   3       38.84       45.05      8.00 o 
  17   2   3      423.64      404.19     23.17 o 
  18   2   3       18.87       24.88      8.36 o 
  19   2   3      274.47      298.92     20.59 o 
  20   2   3       95.23      134.44     22.37 o 
  21   2   3      326.75      278.00     25.18 o 
  22   2   3       35.97       45.07     10.90 o 
  23   2   3      297.91      259.97     38.55 o 
  24   2   3       11.45        0.84     14.17 o 
  25   2   3      146.40      139.96     26.94 o 
  26   2   3       10.96      -12.04     13.77 o 
   0   3   3     2533.93     2705.76    129.81 o 
   1   3   3      107.39      155.92     12.64 o 
   2   3   3     3827.45     3890.06    154.87 o 
   3   3   3     2997.24     3081.15    118.62 o 
   4   3   3       29.55       54.30      6.78 o 
   5   3   3     1709.59     1704.45     45.92 o 
   6   3   3     2907.84     2926.75     89.35 o 
   7   3   3      310.43      310.07     12.23 o 
   8   3   3      332.73      345.22     12.69 o 
   9   3   3      272.90      296.33     21.75 o 
  10   3   3     3972.10     4002.43    144.00 o 
  11   3   3      908.63      881.15     31.73 o 
  12   3   3       12.09       13.17      5.15 o 
  13   3   3      294.07      301.08     21.13 o 
  14   3   3     1026.88     1046.63     49.68 o 
  15   3   3       92.45      105.16     13.15 o 
  16   3   3      356.83      390.20     25.10 o 
  17   3   3        2.84        2.96      7.49 o 
  18   3   3      933.28      866.95     44.90 o 
  19   3   3       29.13       32.83     11.61 o 
  20   3   3       75.35       86.46     14.32 o 
  21   3   3       83.81      128.21     19.75 o 
  22   3   3      150.35      135.08     23.23 o 
  23   3   3       39.18       20.02     19.76 o 
  24   3   3      124.30      128.50     31.66 o 
   1   4   3      497.27      547.03     32.15 o 
   2   4   3     3049.23     2926.51    137.90 o 
   3   4   3      440.65      472.19     27.61 o 
   4   4   3      731.39      751.45     35.91 o 
   5   4   3      222.30      268.11     21.39 o 
   6   4   3     1714.98     1773.13     96.32 o 
   7   4   3      225.07      227.42     18.51 o 
   8   4   3      427.79      415.58     16.30 o 
   9   4   3       13.91       31.40     10.98 o 
  10   4   3     1204.87     1193.23     46.57 o 
  11   4   3      278.76      277.03     16.10 o 
  12   4   3       60.32       87.56     15.17 o 
  13   4   3      581.89      550.90     29.58 o 
  14   4   3     1008.80      952.93     62.30 o 
  15   4   3      157.91      194.00     24.37 o 
  16   4   3       74.14       75.32     16.97 o 
  17   4   3       16.54       14.26     15.74 o 
  18   4   3      459.11      451.32     41.43 o 
  19   4   3       95.46      104.21     23.01 o 
  20   4   3      113.20      105.06     21.49 o 
  21   4   3      149.08      142.77     35.21 o 
  22   4   3      101.37      120.02     41.99 o 
   0   5   3     1308.79     1328.38    110.08 o 
   1   5   3      303.99      330.18     29.97 o 
   2   5   3      391.25      375.43     30.78 o 
   3   5   3     1412.67     1454.89     81.10 o 
   4   5   3       49.22       87.20     25.19 o 
   5   5   3     1143.33     1158.44     74.49 o 
   6   5   3      392.12      382.31     30.29 o 
   7   5   3       73.33      109.91     15.73 o 
   8   5   3      264.61      255.06     23.35 o 
   9   5   3      479.45      479.82     35.97 o 
  10   5   3       99.60      106.19     14.89 o 
  11   5   3      655.79      621.77     40.55 o 
  12   5   3       11.73       40.62     16.60 o 
  13   5   3      391.12      379.29     32.20 o 
  14   5   3       37.82       30.89     15.41 o 
  15   5   3      310.99      309.54     35.88 o 
  16   5   3      102.36      100.53     22.27 o 
  17   5   3      204.97      210.05     33.83 o 
  18   5   3       33.24       53.32     21.37 o 
  19   5   3      175.43      163.39     33.06 o 
  20   5   3        3.58       17.80     16.59 o 
   1   6   3      494.11      516.74     49.10 o 
   2   6   3      176.43      240.40     38.31 o 
   3   6   3       33.70       52.99     16.30 o 
   4   6   3      219.84      242.14     30.24 o 
   5   6   3       48.70       58.61     16.11 o 
   6   6   3      239.84      220.56     27.24 o 
   7   6   3      516.12      521.08     47.15 o 
   8   6   3       10.55       29.76     18.45 o 
   9   6   3      386.17      369.77     38.63 o 
  10   6   3      154.81      158.89     24.32 o 
  11   6   3       16.28       51.59     20.54 o 
  12   6   3      168.14      147.17     33.75 o 
  13   6   3       29.25       63.34     31.61 o 
  14   6   3       82.67       77.45     30.12 o 
  15   6   3      131.24      149.43     35.05 o 
  16   6   3        0.03       20.89     18.82 o 
   0   7   3       84.99       38.70     29.25 o 
   1   7   3       93.72      164.04     30.04 o 
   2   7   3      293.23      287.92     39.47 o 
   3   7   3      104.70      108.70     25.85 o 
   4   7   3        4.22       10.44     27.19 o 
   5   7   3      111.37      137.81     30.77 o 
   6   7   3      220.01      201.72     34.56 o 
   7   7   3       57.83       93.52     27.43 o 
   8   7   3        7.61       50.84     39.32 o 
   9   7   3      129.78      121.22     41.28 o 
   2   0   4     5414.51     5538.12    203.17 o 
   4   0   4      909.25     1009.85     55.35 o 
   6   0   4     2783.39     3039.15    699.48 o 
   8   0   4     8293.49     8625.79   1158.36 o 
  10   0   4     5592.83     5768.20    151.05 o 
  12   0   4      374.84      384.59     19.76 o 
  14   0   4     1051.73     1114.69     53.35 o 
  16   0   4     1492.83     1538.53     74.90 o 
  18   0   4     1412.96     1355.97     72.31 o 
  20   0   4       70.39      108.03     22.90 o 
  22   0   4      276.29      235.74     25.85 o 
  24   0   4      553.20      569.19     69.58 o 
  26   0   4       88.75      106.80     49.60 o 
   1   1   4     2934.16     3085.95    102.65 o 
   2   1   4     1496.06     1508.57     45.19 o 
   3   1   4     2292.13     2444.28     67.38 o 
   4   1   4     3978.12     3966.85    114.37 o 
   5   1   4     3008.82     3077.45     79.15 o 
   6   1   4     1657.87     1744.83     46.10 o 
   7   1   4     5741.62     6032.38    177.58 o 
   8   1   4      558.62      570.79     10.35 o 
   9   1   4      227.49      232.85     13.15 o 
  10   1   4     2331.45     2451.67     54.10 o 
  11   1   4     2854.12     3057.28     85.40 o 
  12   1   4     1722.84     1757.22     45.66 o 
  13   1   4     1849.24     1919.57     58.05 o 
  14   1   4      100.94       91.02     16.33 o 
  15   1   4      479.03      501.92     30.20 o 
  16   1   4      219.04      215.08     12.20 o 
  17   1   4      355.35      341.84     18.02 o 
  18   1   4      139.91      152.84     15.20 o 
  19   1   4      678.13      680.37     31.39 o 
  20   1   4      573.90      572.55     29.48 o 
  21   1   4      421.11      439.84     24.66 o 
  22   1   4      153.07      159.16     17.75 o 
  23   1   4       78.42       88.96     24.43 o 
  24   1   4       12.44        3.51     13.80 o 
  25   1   4       21.49       18.82     16.55 o 
  26   1   4       44.81       62.04     29.43 o 
   0   2   4     1413.86     1481.34     72.26 o 
   1   2   4     5740.12     5648.59    188.07 o 
   2   2   4       15.08       10.23      6.52 o 
   3   2   4     7069.54     7233.07    212.78 o 
   4   2   4      217.20      215.45      9.06 o 
   5   2   4     2822.01     2721.42     80.59 o 
   6   2   4      311.22      304.02     12.21 o 
   7   2   4     4971.24     5016.21    162.71 o 
   8   2   4      632.79      620.92     20.65 o 
   9   2   4     3961.03     3930.66    115.41 o 
  10   2   4      350.66      342.35     11.85 o 
  11   2   4     2657.24     2575.67     64.05 o 
  12   2   4       69.24       90.38     12.40 o 
  13   2   4     1795.72     1768.55     63.20 o 
  14   2   4      128.32      123.60      9.23 o 
  15   2   4      946.75      909.94     36.58 o 
  16   2   4      149.15      134.87     16.37 o 
  17   2   4      237.62      262.06     15.23 o 
  18   2   4       72.73       73.85     10.12 o 
  19   2   4      382.31      384.85     24.55 o 
  20   2   4       51.19       56.43     11.44 o 
  21   2   4       39.85       30.95     16.13 o 
  22   2   4        9.34       -7.64     11.45 o 
  23   2   4      260.67      242.61     35.62 o 
  24   2   4       13.96       20.91     16.77 o 
  25   2   4      162.12      222.81     34.41 o 
   1   3   4     1259.34     1260.76     50.36 o 
   2   3   4     1844.11     1873.10     81.02 o 
   3   3   4       88.81       81.39     15.28 o 
   4   3   4     6055.96     6089.93    181.74 o 
   5   3   4      962.26      991.07     29.21 o 
   6   3   4     1307.62     1312.13     42.25 o 
   7   3   4      812.63      808.38     28.41 o 
   8   3   4      158.91      178.16     10.91 o 
   9   3   4      800.94      799.03     28.19 o 
  10   3   4      632.23      620.88     27.40 o 
  11   3   4       98.72      106.31     13.93 o 
  12   3   4     2181.42     2063.34     66.92 o 
  13   3   4      156.19      177.93     17.16 o 
  14   3   4      253.27      265.90     27.30 o 
  15   3   4      408.19      460.10     37.33 o 
  16   3   4       67.07       91.50     16.07 o 
  17   3   4      146.22      151.20     20.31 o 
  18   3   4      134.45      128.76     19.33 o 
  19   3   4      162.10      170.61     22.06 o 
  20   3   4      592.57      576.82     47.79 o 
  21   3   4       52.82       62.13     17.96 o 
  22   3   4      112.17      104.14     23.00 o 
  23   3   4       23.82        4.48     17.17 o 
  24   3   4       15.33       41.05     34.20 o 
   0   4   4     6188.27     6030.86    428.63 o 
   1   4   4      512.06      536.28     35.09 o 
   2   4   4     1493.15     1461.75     78.85 o 
   3   4   4       14.27       47.68     33.78 o 
   4   4   4      104.89      134.39     16.35 o 
   5   4   4      250.68      219.53     22.65 o 
   6   4   4      709.84      738.19     46.09 o 
   7   4   4      127.37      132.75     17.28 o 
   8   4   4     2065.25     2163.80     97.35 o 
   9   4   4      321.06      301.75     21.63 o 
  10   4   4      724.96      773.20     41.26 o 
  11   4   4      325.52      322.71     17.93 o 
  12   4   4       77.94       83.12      9.62 o 
  13   4   4       61.20       47.05     18.92 o 
  14   4   4      284.58      305.76     28.76 o 
  15   4   4      318.86      306.96     27.95 o 
  16   4   4      788.19      764.13     55.20 o 
  17   4   4      169.50      200.22     24.52 o 
  18   4   4      200.00      194.10     28.99 o 
  19   4   4      108.70      104.90     29.18 o 
  20   4   4        2.05       -9.83     17.48 o 
  21   4   4       17.14        9.02     16.21 o 
  22   4   4       46.93       38.34     21.99 o 
   1   5   4      400.78      415.20     41.95 o 
   2   5   4      242.09      247.78     36.09 o 
   3   5   4      747.26      772.95     56.65 o 
   4   5   4      412.26      415.33     34.37 o 
   5   5   4      684.59      679.07     43.80 o 
   6   5   4       99.77      129.12     22.45 o 
   7   5   4      492.98      508.44     38.34 o 
   8   5   4       47.85       52.36     14.26 o 
   9   5   4      243.49      292.49     27.35 o 
  10   5   4      342.81      349.55     29.59 o 
  11   5   4      413.26      416.89     33.25 o 
  12   5   4       41.40       47.77     14.22 o 
  13   5   4      403.93      368.84     38.11 o 
  14   5   4       84.25       81.54     24.35 o 
  15   5   4      174.94      138.27     25.34 o 
  16   5   4       42.88       37.56     17.32 o 
  17   5   4       29.52       27.05     17.63 o 
  18   5   4       36.84        5.09     17.05 o 
  19   5   4      171.70      154.48     30.29 o 
   0   6   4      387.42      297.50     51.50 o 
   1   6   4      171.01      212.67     27.05 o 
   2   6   4      180.83      232.49     33.70 o 
   3   6   4      620.47      581.53     53.58 o 
   4   6   4        6.96        3.49     15.96 o 
   5   6   4      265.11      317.40     48.13 o 
   6   6   4      142.13      166.18     22.58 o 
   7   6   4      150.63      145.51     21.22 o 
   8   6   4      207.21      234.45     25.83 o 
   9   6   4       86.93      100.83     19.73 o 
  10   6   4      130.62      117.48     22.52 o 
  11   6   4      153.98      177.28     29.30 o 
  12   6   4        2.72      -19.48     19.48 o 
  13   6   4      173.19      191.55     38.26 o 
  14   6   4       96.59       99.18     30.81 o 
  15   6   4      101.65      101.20     34.15 o 
   1   7   4       62.39       66.80     20.41 o 
   2   7   4      108.59       95.16     32.50 o 
   3   7   4       13.15       53.97     41.89 o 
   4   7   4      281.80      275.98     40.79 o 
   5   7   4       30.61       46.16     31.77 o 
   6   7   4       68.55      105.65     29.39 o 
   7   7   4       96.49      130.28     26.78 o 
   8   7   4        7.57      -11.64     22.48 o 
   2   0   5      188.66      183.99      7.67 o 
   4   0   5    24822.53    23550.14   1132.01 o 
   6   0   5      723.46     1281.57    105.79 o 
   8   0   5     1060.20     1334.12    169.32 o 
  10   0   5      745.02      791.44     19.96 o 
  12   0   5     7867.08     7635.27    343.42 o 
  14   0   5       99.78      115.25     12.70 o 
  16   0   5      398.91      367.88     26.40 o 
  18   0   5       12.99       14.93      9.65 o 
  20   0   5     1544.25     1446.68     86.44 o 
  22   0   5      145.82      155.40     28.69 o 
  24   0   5       10.32       15.96     36.83 o 
   0   1   5     7508.08     7811.06    377.78 o 
   1   1   5     6421.56     6726.78    250.68 o 
   3   1   5      935.00      954.30     31.33 o 
   4   1   5       99.35      107.12      8.46 o 
   5   1   5      542.02      551.96     22.51 o 
   6   1   5        3.68       17.19      7.29 o 
   7   1   5     2203.10     2258.06     66.45 o 
   8   1   5     6832.79     7071.79    223.36 o 
   9   1   5     4339.58     4366.46    123.05 o 
  10   1   5        4.09       29.41     17.54 o 
  11   1   5      450.26      479.10     16.35 o 
  12   1   5      277.57      285.93     11.49 o 
  13   1   5      212.13      207.19     10.52 o 
  14   1   5       95.31      106.60     11.52 o 
  15   1   5      638.79      632.21     25.92 o 
  16   1   5      593.48      622.38     26.02 o 
  17   1   5      735.27      783.81     30.82 o 
  18   1   5       22.88       32.44      7.79 o 
  19   1   5       38.74       54.13     12.11 o 
  20   1   5       95.94       74.32     12.52 o 
  21   1   5       19.64       22.99     12.05 o 
  22   1   5        2.89        3.33     10.04 o 
  23   1   5      206.12      176.07     23.96 o 
  24   1   5      186.56      245.23     47.92 o 
  25   1   5      125.92      161.58     44.37 o 
   1   2   5     2851.23     2871.63     96.43 o 
   2   2   5      849.54      858.34     30.16 o 
   3   2   5     7201.06     7263.17    278.90 o 
   4   2   5      831.85      866.57     32.62 o 
   5   2   5     6115.64     5876.27    200.52 o 
   6   2   5      185.48      157.58     12.18 o 
   7   2   5     1585.99     1632.20     56.59 o 
   8   2   5      172.38      176.53     11.61 o 
   9   2   5     1054.22     1050.94     34.25 o 
  10   2   5       14.64       17.68      6.61 o 
  11   2   5     3561.51     3333.98    121.61 o 
  12   2   5      122.39      115.88     11.74 o 
  13   2   5      933.84      991.86     52.79 o 
  14   2   5       12.20        8.19      8.35 o 
  15   2   5      410.65      439.51     27.45 o 
  16   2   5       48.95       75.07     12.73 o 
  17   2   5      221.94      194.20     17.19 o 
  18   2   5       49.29       58.72     11.50 o 
  19   2   5      441.41      464.09     40.78 o 
  20   2   5       43.41       46.78     13.89 o 
  21   2   5      491.09      485.59     33.60 o 
  22   2   5       22.01       15.82     13.43 o 
  23   2   5        7.47        3.02     15.64 o 
  24   2   5        2.11        8.10     24.04 o 
   0   3   5     8203.26     7993.32    554.31 o 
   1   3   5      655.29      708.53     34.17 o 
   2   3   5       70.94      109.36     22.19 o 
   3   3   5      411.09      398.83     19.20 o 
   4   3   5      186.89      182.71     17.68 o 
   5   3   5      866.41      911.00     30.36 o 
   6   3   5       16.55       19.34      5.14 o 
   7   3   5       99.74      115.57      9.72 o 
   8   3   5     4214.91     4205.35    168.59 o 
   9   3   5      586.12      580.01     25.15 o 
  10   3   5       85.37      106.10     13.28 o 
  11   3   5      383.35      380.67     19.11 o 
  12   3   5       51.01       58.19     11.18 o 
  13   3   5      395.01      384.26     27.98 o 
  14   3   5       82.64       99.58     15.32 o 
  15   3   5       23.62       45.62     17.25 o 
  16   3   5     1332.73     1322.85     81.16 o 
  17   3   5      229.45      230.51     32.55 o 
  18   3   5       54.95       53.78     16.65 o 
  19   3   5       76.83      125.01     19.82 o 
  20   3   5       30.03       39.61     12.11 o 
  21   3   5        3.50      -11.60     11.60 o 
  22   3   5       18.98       42.99     31.94 o 
  23   3   5       20.26      -12.16     15.93 o 
   1   4   5      289.76      267.05     25.80 o 
   2   4   5      250.24      260.72     24.46 o 
   3   4   5      765.14      799.99     47.60 o 
   4   4   5     4631.02     4673.35    252.56 o 
   5   4   5      193.54      206.70     22.00 o 
   6   4   5      556.97      582.40     33.87 o 
   7   4   5      124.56      123.74     17.03 o 
   8   4   5       15.76       10.05     11.01 o 
   9   4   5       43.90       40.45     10.20 o 
  10   4   5       42.53       74.95     10.83 o 
  11   4   5      347.22      348.88     26.10 o 
  12   4   5     2086.52     2049.38    122.43 o 
  13   4   5      173.62      153.27     28.16 o 
  14   4   5       18.70       29.76     18.67 o 
  15   4   5       39.27       80.37     20.41 o 
  16   4   5      124.65      159.67     30.67 o 
  17   4   5        7.60       13.56     22.66 o 
  18   4   5       17.58       17.26     19.53 o 
  19   4   5       91.80      116.16     27.31 o 
  20   4   5      288.87      357.06     50.52 o 
  21   4   5       32.81       34.63     20.31 o 
   0   5   5       68.31      106.12     28.17 o 
   1   5   5     1202.45     1180.09     81.37 o 
   2   5   5      211.00      233.26     28.05 o 
   3   5   5      128.18      152.30     19.31 o 
   4   5   5        2.07       -4.99     10.23 o 
   5   5   5       43.71       64.27     18.42 o 
   6   5   5      158.76      152.60     26.95 o 
   7   5   5      479.15      519.44     44.61 o 
   8   5   5      253.91      248.28     23.42 o 
   9   5   5      647.57      679.33     49.37 o 
  10   5   5      125.63      176.94     20.92 o 
  11   5   5      101.34      127.18     16.89 o 
  12   5   5       48.69       53.84     15.77 o 
  13   5   5       12.19       15.59     21.41 o 
  14   5   5      102.95       86.33     21.43 o 
  15   5   5      347.11      324.87     42.68 o 
  16   5   5       47.16       86.39     22.16 o 
  17   5   5      200.79      228.73     35.72 o 
  18   5   5       21.84       15.12     15.47 o 
   1   6   5      381.54      388.42     44.52 o 
   2   6   5      175.83      172.48     32.21 o 
   3   6   5      325.87      337.89     47.10 o 
   4   6   5      316.03      338.16     41.08 o 
   5   6   5      222.71      267.71     35.61 o 
   6   6   5      103.26       87.15     23.81 o 
   7   6   5      229.39      235.88     29.40 o 
   8   6   5        5.42       20.34     13.12 o 
   9   6   5      175.56      197.03     27.48 o 
  10   6   5      183.04      207.42     32.93 o 
  11   6   5      118.86      101.98     25.48 o 
  12   6   5      176.83      214.26     29.92 o 
  13   6   5       62.20       95.46     32.15 o 
  14   6   5       17.91       57.24     23.86 o 
   0   7   5      393.25      301.36     65.80 o 
   1   7   5       14.72       17.28     18.31 o 
   2   7   5       13.08      -11.16     19.20 o 
   3   7   5       90.50      101.92     27.47 o 
   4   7   5        4.73       71.23     35.48 o 
   5   7   5       35.88       19.89     19.99 o 
   0   0   6    15218.68    15138.61   1408.12 o 
   2   0   6     3575.11     3591.89    122.77 o 
   4   0   6      264.12      275.29     11.99 o 
   6   0   6     3385.08     3737.11    474.06 o 
   8   0   6     8664.98     9270.83    773.92 o 
  10   0   6     1754.07     1540.39     92.56 o 
  12   0   6       27.14       22.85      5.84 o 
  14   0   6      772.59      756.82     33.42 o 
  16   0   6     1395.07     1335.80     77.49 o 
  18   0   6      407.78      440.53     49.40 o 
  20   0   6       78.72       74.77     21.04 o 
  22   0   6       48.70       51.53     22.87 o 
  24   0   6      173.34      246.36     72.04 o 
   1   1   6     2285.04     2418.60     80.45 o 
   2   1   6     1570.76     1618.50     61.40 o 
   3   1   6     4336.39     4538.90    178.84 o 
   4   1   6     5936.43     6195.04    251.08 o 
   5   1   6     2709.47     2694.27    108.14 o 
   6   1   6      398.84      406.66     25.14 o 
   7   1   6      678.85      685.69     22.51 o 
   8   1   6       18.11       31.84      9.96 o 
   9   1   6     1376.33     1412.81     40.91 o 
  10   1   6      477.31      469.56     15.02 o 
  11   1   6      752.48      723.97     31.96 o 
  12   1   6     2071.48     2136.16     87.88 o 
  13   1   6      530.54      565.09     27.55 o 
  14   1   6      959.89      953.67     64.11 o 
  15   1   6      304.13      323.11     28.08 o 
  16   1   6       66.79       60.96     17.15 o 
  17   1   6      179.02      186.89     15.61 o 
  18   1   6      172.04      159.54     14.92 o 
  19   1   6      340.75      313.20     23.88 o 
  20   1   6      277.29      272.68     24.22 o 
  21   1   6      336.45      356.59     34.16 o 
  22   1   6       39.13       46.05     13.80 o 
  23   1   6       29.98       29.42     17.66 o 
  24   1   6       12.26       -7.81     22.23 o 
   0   2   6      498.96      537.02     44.22 o 
   1   2   6     3955.62     3932.64    151.18 o 
   2   2   6       27.44       44.62      8.33 o 
   3   2   6     2259.68     2282.60     78.57 o 
   4   2   6      131.65      124.21     12.83 o 
   5   2   6     2452.43     2528.33     90.79 o 
   6   2   6       73.93       86.44      8.56 o 
   7   2   6     2119.76     2099.83     76.41 o 
   8   2   6      260.18      238.20     13.53 o 
   9   2   6     2238.87     2233.07     83.44 o 
  10   2   6       29.71       35.23      6.37 o 
  11   2   6     1310.47     1328.79     59.22 o 
  12   2   6       55.93       48.09     10.50 o 
  13   2   6      180.44      205.79     19.67 o 
  14   2   6      212.26      214.79     17.80 o 
  15   2   6      120.06      139.09     18.75 o 
  16   2   6       98.49      106.37     14.98 o 
  17   2   6      569.73      586.42     35.28 o 
  18   2   6       31.26       46.47     11.75 o 
  19   2   6       93.27      138.11     17.24 o 
  20   2   6       16.37        3.62     11.32 o 
  21   2   6      245.44      243.77     25.28 o 
  22   2   6        5.25       18.57     18.47 o 
  23   2   6      109.30      146.76     41.55 o 
  24   2   6       18.08       62.77     40.59 o 
   1   3   6     1415.47     1455.74     80.13 o 
   2   3   6      670.19      689.04     19.76 o 
   3   3   6      188.93      199.24     13.72 o 
   4   3   6     3183.07     3165.19    110.33 o 
   5   3   6      142.39      149.73     14.90 o 
   6   3   6      615.83      612.33     22.30 o 
   7   3   6      698.03      696.11     30.05 o 
   8   3   6        0.98       11.95      6.53 o 
   9   3   6      464.06      471.26     23.77 o 
  10   3   6      279.37      274.17     15.89 o 
  11   3   6       75.40       83.39      9.32 o 
  12   3   6     1871.81     1824.86    102.16 o 
  13   3   6      263.80      255.90     24.61 o 
  14   3   6      254.83      284.01     26.59 o 
  15   3   6       54.52       65.68     12.24 o 
  16   3   6       51.58       57.23     13.27 o 
  17   3   6       47.94       37.95     14.45 o 
  18   3   6       81.82       89.29     17.50 o 
  19   3   6       48.11       61.36     16.07 o 
  20   3   6      340.91      325.13     31.11 o 
  21   3   6       51.17       34.54     16.26 o 
  22   3   6       76.03       16.08     42.74 o 
   0   4   6     2129.55     2179.95    169.83 o 
   1   4   6      712.38      743.53     44.27 o 
   2   4   6      375.14      395.10     28.84 o 
   3   4   6       82.76       95.42     15.93 o 
   4   4   6      144.01      129.74     17.99 o 
   5   4   6        8.16       18.81     12.89 o 
   6   4   6      812.87      789.69     47.49 o 
   7   4   6      280.47      309.84     28.85 o 
   8   4   6     1336.78     1343.63     80.11 o 
   9   4   6      296.39      311.30     26.99 o 
  10   4   6      234.12      255.76     21.41 o 
  11   4   6       66.16       76.07     12.65 o 
  12   4   6       86.75       79.57     19.38 o 
  13   4   6       20.58       27.52     16.69 o 
  14   4   6      232.06      194.39     32.95 o 
  15   4   6      232.78      246.52     35.49 o 
  16   4   6      492.59      478.03     57.37 o 
  17   4   6       70.01       51.59     20.23 o 
  18   4   6      136.64      161.16     29.71 o 
  19   4   6       22.41        1.24     21.11 o 
  20   4   6       15.43       -1.99     18.40 o 
   1   5   6      365.38      395.22     32.52 o 
   2   5   6      393.44      384.59     39.73 o 
   3   5   6      924.12      892.07     68.52 o 
   4   5   6      432.14      443.01     36.94 o 
   5   5   6      510.48      492.00     46.22 o 
   6   5   6       71.50       81.95     18.44 o 
   7   5   6      138.43      157.50     23.61 o 
   8   5   6       78.75       86.42     22.07 o 
   9   5   6      250.20      229.14     24.54 o 
  10   5   6       42.67       78.70     14.89 o 
  11   5   6      409.46      436.10     44.73 o 
  12   5   6      142.53      135.29     24.34 o 
  13   5   6      359.17      364.97     42.43 o 
  14   5   6       44.22       86.43     21.55 o 
  15   5   6       18.07       36.88     21.47 o 
  16   5   6        0.71       -8.30     14.55 o 
  17   5   6       38.32       15.38     16.24 o 
   0   6   6      508.59      541.57     81.23 o 
   1   6   6      181.01      162.00     28.88 o 
   2   6   6       71.23       73.74     22.94 o 
   3   6   6      200.52      232.32     30.29 o 
   4   6   6        2.82        6.19     15.08 o 
   5   6   6      253.73      261.06     34.06 o 
   6   6   6       37.73       22.65     16.56 o 
   7   6   6      109.08      137.02     22.40 o 
   8   6   6      314.22      349.35     38.44 o 
   9   6   6       61.52       77.47     34.62 o 
  10   6   6       38.66       54.12     20.24 o 
  11   6   6       71.13       75.83     28.27 o 
  12   6   6        0.35      -15.96     15.96 o 
   2   0   7     5711.14     5574.58    205.61 o 
   4   0   7     1074.84     1180.18    130.73 o 
   6   0   7     2564.20     2884.34    326.43 o 
   8   0   7      273.85      327.36     92.33 o 
  10   0   7     2448.22     3211.24    492.73 o 
  12   0   7      883.22      867.63     78.60 o 
  14   0   7      941.46      944.62     80.73 o 
  16   0   7       18.44       22.62     17.30 o 
  18   0   7      722.75      796.14     84.77 o 
  20   0   7      119.37      116.22     46.79 o 
  22   0   7      186.55      220.99     44.11 o 
  24   0   7       28.30       27.84     51.23 o 
   0   1   7      411.34      453.04     29.18 o 
   1   1   7      913.71      949.24     36.08 o 
   2   1   7     2480.51     2263.29    112.68 o 
   3   1   7     3375.93     3530.40    151.93 o 
   4   1   7       18.60       33.27      9.78 o 
   5   1   7     2726.31     2785.75    107.73 o 
   6   1   7      998.82     1016.36     42.20 o 
   7   1   7      213.32      236.94     14.18 o 
   8   1   7     1257.74     1387.76     53.40 o 
   9   1   7      525.71      539.98     23.40 o 
  10   1   7     1565.66     1576.50     49.57 o 
  11   1   7      981.19      992.11     31.73 o 
  12   1   7      144.46      158.29     11.91 o 
  13   1   7     1024.05     1099.12     76.72 o 
  14   1   7      268.80      301.97     20.35 o 
  15   1   7       99.66      108.75     12.68 o 
  16   1   7        4.67       11.68     10.02 o 
  17   1   7      365.76      372.90     32.62 o 
  18   1   7      198.75      233.25     22.94 o 
  19   1   7      181.94      179.91     24.44 o 
  20   1   7       12.69        3.34     10.12 o 
  21   1   7      139.40      105.73     21.55 o 
  22   1   7       78.15       69.22     18.11 o 
  23   1   7       48.57       31.25     19.96 o 
   1   2   7     3095.40     3084.85    126.07 o 
   2   2   7      239.18      236.31     14.97 o 
   3   2   7      636.54      653.16     34.21 o 
   4   2   7      127.12      142.88     12.09 o 
   5   2   7      355.42      333.35     20.03 o 
   6   2   7      384.35      391.04     19.88 o 
   7   2   7     2800.34     2916.98    108.60 o 
   8   2   7       37.39       23.56      7.32 o 
   9   2   7      975.70      992.90     38.96 o 
  10   2   7       15.86       23.40      8.35 o 
  11   2   7      311.20      293.84     22.58 o 
  12   2   7      124.26      121.78     15.09 o 
  13   2   7      185.52      198.20     26.46 o 
  14   2   7        6.66       16.02      9.75 o 
  15   2   7      945.40      968.79     59.65 o 
  16   2   7       46.97       61.49     11.84 o 
  17   2   7      526.60      494.31     36.34 o 
  18   2   7       41.53       41.98     15.42 o 
  19   2   7      212.01      263.14     32.78 o 
  20   2   7       83.95      127.78     20.12 o 
  21   2   7      322.31      282.12     33.90 o 
  22   2   7       69.44       77.30     23.57 o 
   0   3   7      967.64      949.60     71.99 o 
   1   3   7       44.75       82.10     13.02 o 
   2   3   7     1735.39     1782.05     85.34 o 
   3   3   7     1349.46     1326.40     47.20 o 
   4   3   7      117.74       99.98      8.56 o 
   5   3   7     1378.04     1347.02     49.55 o 
   6   3   7     1198.99     1108.34     43.45 o 
   7   3   7       45.52       49.25      8.73 o 
   8   3   7      627.60      606.24     32.58 o 
   9   3   7       27.86       36.73     11.19 o 
  10   3   7     1499.69     1530.99     66.90 o 
  11   3   7      355.68      376.95     35.97 o 
  12   3   7       46.20       60.96     23.82 o 
  13   3   7      314.19      293.27     27.55 o 
  14   3   7      480.61      441.90     32.84 o 
  15   3   7       11.82       23.89     12.24 o 
  16   3   7      132.84      153.96     21.31 o 
  17   3   7       78.72       96.69     18.84 o 
  18   3   7      555.88      513.41     48.51 o 
  19   3   7        3.89       14.58     10.98 o 
  20   3   7       30.41       12.09     18.12 o 
  21   3   7       70.64       31.82     36.11 o 
   1   4   7       52.23       83.97     16.89 o 
   2   4   7     1036.15     1023.87     56.85 o 
   3   4   7      424.14      465.02     38.06 o 
   4   4   7      363.49      372.46     33.58 o 
   5   4   7      370.53      360.83     29.66 o 
   6   4   7      567.59      662.22     45.77 o 
   7   4   7       90.26      100.00     16.86 o 
   8   4   7       22.59        4.07     11.08 o 
   9   4   7       61.28       87.48     15.21 o 
  10   4   7     1160.04     1113.13     64.10 o 
  11   4   7      144.29      163.22     24.55 o 
  12   4   7      264.92      249.92     33.79 o 
  13   4   7      187.98      215.71     27.82 o 
  14   4   7      309.12      344.45     38.98 o 
  15   4   7        3.57       15.21     16.11 o 
  16   4   7        7.27       19.15     16.06 o 
  17   4   7        7.07       30.36     16.04 o 
  18   4   7      168.82      167.00     34.05 o 
  19   4   7       23.35       32.57     18.43 o 
   0   5   7      856.10      873.83     97.57 o 
   1   5   7      401.68      371.89     44.46 o 
   2   5   7      104.32      130.56     22.52 o 
   3   5   7      637.77      643.28     50.42 o 
   4   5   7       10.04       -1.36     13.24 o 
   5   5   7      458.26      481.16     43.99 o 
   6   5   7      119.68      128.47     22.08 o 
   7   5   7      135.49      146.05     24.18 o 
   8   5   7      334.52      349.98     33.03 o 
   9   5   7      257.25      277.97     30.27 o 
  10   5   7       45.06       33.93     18.51 o 
  11   5   7      154.80      178.00     31.97 o 
  12   5   7        1.44       23.31     14.97 o 
  13   5   7      180.38      220.41     28.78 o 
  14   5   7       24.91       33.30     17.79 o 
  15   5   7       28.39       31.84     17.56 o 
   1   6   7      160.55      225.85     36.55 o 
   2   6   7       58.01       91.10     21.70 o 
   3   6   7       33.86       31.31     19.43 o 
   4   6   7      139.57      151.40     32.37 o 
   5   6   7       28.44       25.39     16.10 o 
   6   6   7      100.11      112.44     24.13 o 
   7   6   7      181.91      218.66     44.03 o 
   8   6   7        0.05       27.49     15.53 o 
   9   6   7      101.47      133.08     29.77 o 
  10   6   7       48.15       53.87     40.82 o 
   0   0   8      946.81     1425.47    134.98 o 
   2   0   8     3339.92     3930.16    639.41 o 
   4   0   8      447.09      505.73    102.36 o 
   6   0   8     2464.05     3779.30    244.94 o 
   8   0   8      286.70      421.69     79.46 o 
  10   0   8     2276.57     2385.75    117.88 o 
  12   0   8       61.95       46.28     16.40 o 
  14   0   8     1274.07     1328.06    117.96 o 
  16   0   8      140.80      143.49     28.58 o 
  18   0   8      479.01      519.26     61.94 o 
  20   0   8        8.36       18.61     31.28 o 
  22   0   8      189.84      186.59     38.84 o 
   1   1   8     2136.97     2224.49     84.91 o 
   2   1   8     1202.46     1176.11     54.29 o 
   3   1   8      351.69      329.63     24.84 o 
   4   1   8      880.15      871.11     37.56 o 
   5   1   8      254.95      252.17     17.36 o 
   6   1   8     1106.70     1166.90     53.40 o 
   7   1   8     1837.06     1832.16     82.04 o 
   8   1   8       45.80       67.58      8.36 o 
   9   1   8      861.37      918.30     36.27 o 
  10   1   8      518.73      521.71     21.45 o 
  11   1   8      221.69      242.17     15.90 o 
  12   1   8      255.43      279.86     23.08 o 
  13   1   8      176.56      211.75     24.59 o 
  14   1   8      311.28      368.68     34.78 o 
  15   1   8      403.50      450.94     44.99 o 
  16   1   8       60.63       48.69     14.24 o 
  17   1   8      179.80      172.77     23.51 o 
  18   1   8      230.66      215.69     28.51 o 
  19   1   8      248.85      262.61     30.78 o 
  20   1   8       43.09       73.32     17.82 o 
  21   1   8      116.11       77.26     19.93 o 
  22   1   8      124.70       99.68     20.81 o 
   0   2   8       76.99       98.02     21.03 o 
   1   2   8      153.77      179.59     16.63 o 
   2   2   8       29.99       40.31     10.54 o 
   3   2   8     2518.40     2566.78    110.74 o 
   4   2   8       13.21       35.12      9.61 o 
   5   2   8     1512.38     1487.08     83.29 o 
   6   2   8      101.86      108.37     12.35 o 
   7   2   8       74.45       61.30      9.79 o 
   8   2   8      127.01      121.40     12.88 o 
   9   2   8       55.61       49.51      9.25 o 
  10   2   8      181.65      179.25     14.02 o 
  11   2   8     1986.48     1901.52    101.89 o 
  12   2   8        8.93        6.29      9.80 o 
  13   2   8     1003.26     1013.70     59.43 o 
  14   2   8       69.46       77.04     14.36 o 
  15   2   8      209.68      188.94     22.51 o 
  16   2   8       51.82       70.90     14.79 o 
  17   2   8      234.45      218.20     29.47 o 
  18   2   8      215.16      225.99     28.04 o 
  19   2   8      428.57      488.38     46.91 o 
  20   2   8       52.67       62.16     25.99 o 
  21   2   8      126.39       94.03     25.62 o 
   1   3   8      743.04      786.30     46.11 o 
   2   3   8     1425.30     1429.14     73.90 o 
   3   3   8       20.17       64.52     13.73 o 
   4   3   8      162.16      157.74     11.01 o 
   5   3   8       63.63       67.04     10.05 o 
   6   3   8     1664.80     1622.88     68.61 o 
   7   3   8      392.81      392.15     21.15 o 
   8   3   8       38.25       48.76      9.52 o 
   9   3   8      435.63      435.60     27.52 o 
  10   3   8      589.89      573.48     35.66 o 
  11   3   8       95.91       88.22     16.23 o 
  12   3   8       92.43       92.19     16.34 o 
  13   3   8        6.03        4.47      9.83 o 
  14   3   8      456.91      478.31     41.24 o 
  15   3   8      118.50      126.67     18.68 o 
  16   3   8       69.44       86.59     15.48 o 
  17   3   8      169.31      190.52     39.57 o 
  18   3   8      165.01      173.71     40.40 o 
  19   3   8       31.58       36.63     20.73 o 
  20   3   8      101.52      111.87     25.76 o 
   0   4   8      142.08      186.29     33.27 o 
   1   4   8      158.19      160.29     22.26 o 
   2   4   8     1409.57     1350.32     86.22 o 
   3   4   8       85.64       79.45     15.96 o 
   4   4   8       32.13       42.59     12.93 o 
   5   4   8       23.96       40.50     20.85 o 
   6   4   8      874.49      853.64     58.58 o 
   7   4   8      159.18      168.98     21.56 o 
   8   4   8       94.03      128.73     18.09 o 
   9   4   8      262.38      237.43     27.04 o 
  10   4   8      540.73      512.05     55.92 o 
  11   4   8       49.97       78.12     17.18 o 
  12   4   8       25.77       -0.42     14.38 o 
  13   4   8       40.00       37.34     15.60 o 
  14   4   8      296.02      308.20     35.64 o 
  15   4   8       42.35       54.77     19.52 o 
  16   4   8       14.07        5.86     17.85 o 
  17   4   8       86.53       90.14     42.66 o 
   1   5   8      345.37      352.40     39.84 o 
   2   5   8       40.24       52.04     17.84 o 
   3   5   8       99.35       95.72     23.29 o 
   4   5   8      171.98      138.75     23.11 o 
   5   5   8      140.45      147.58     25.94 o 
   6   5   8      206.14      212.26     28.06 o 
   7   5   8      500.07      500.99     49.08 o 
   8   5   8        0.77        9.64     15.76 o 
   9   5   8      253.67      282.42     38.19 o 
  10   5   8       44.10       70.38     25.19 o 
  11   5   8      103.35      109.50     23.37 o 
  12   5   8       93.32      100.19     25.60 o 
  13   5   8       70.82       58.42     25.48 o 
   0   6   8       60.98       66.26     30.24 o 
   1   6   8        5.94        9.66     19.62 o 
   2   6   8       82.86       74.81     25.67 o 
   3   6   8      326.82      263.89     36.16 o 
   4   6   8        4.20        0.06     16.55 o 
   5   6   8       96.35      108.43     25.74 o 
   6   6   8       27.45       94.27     58.87 o 
   7   6   8       17.27       19.01     18.42 o 
   2   0   9     2609.61     2946.15    580.23 o 
   4   0   9     3762.77     5715.90    405.52 o 
   6   0   9     1133.48     1462.51    320.63 o 
   8   0   9       14.32       10.42     12.63 o 
  10   0   9      437.97      426.11     33.10 o 
  12   0   9     1796.26     1817.71    144.96 o 
  14   0   9      495.97      470.52     59.67 o 
  16   0   9       48.52       70.01     25.73 o 
  18   0   9      209.14      221.27     46.27 o 
  20   0   9      253.35      307.45     55.88 o 
   0   1   9     1611.58     1609.87     94.41 o 
   1   1   9      464.86      488.83     24.19 o 
   2   1   9      401.32      391.23     27.87 o 
   3   1   9      420.24      377.55     25.83 o 
   4   1   9       43.00       50.06     12.99 o 
   5   1   9      364.10      364.51     26.75 o 
   6   1   9      233.42      241.38     17.41 o 
   7   1   9      603.11      589.54     31.74 o 
   8   1   9      631.52      672.56     39.14 o 
   9   1   9      442.48      441.65     29.66 o 
  10   1   9      310.64      307.60     23.28 o 
  11   1   9      728.30      766.40     62.55 o 
  12   1   9       78.04      123.74     19.34 o 
  13   1   9      163.55      200.07     27.93 o 
  14   1   9      173.99      195.87     22.82 o 
  15   1   9      303.03      306.70     33.24 o 
  16   1   9      337.77      315.21     31.98 o 
  17   1   9      261.32      208.85     28.67 o 
  18   1   9       91.56      105.50     20.46 o 
  19   1   9      127.65      112.24     21.79 o 
  20   1   9       43.06       51.07     32.75 o 
   1   2   9     1130.33     1120.12     60.29 o 
   2   2   9       58.13       66.93     12.31 o 
   3   2   9     1222.08     1198.22     57.74 o 
   4   2   9       64.39       77.17     11.55 o 
   5   2   9      412.84      389.19     26.51 o 
   6   2   9      193.82      205.57     16.99 o 
   7   2   9     1714.51     1689.78     87.02 o 
   8   2   9       40.47       42.69     10.51 o 
   9   2   9      575.74      571.49     30.94 o 
  10   2   9       54.38       50.41     13.57 o 
  11   2   9      637.57      664.68     39.78 o 
  12   2   9       66.77       83.22     18.88 o 
  13   2   9      304.01      328.62     30.16 o 
  14   2   9       32.84       52.23     17.05 o 
  15   2   9      369.41      359.55     34.94 o 
  16   2   9       64.16       74.36     20.39 o 
  17   2   9       14.28       21.48     15.42 o 
  18   2   9       34.40       45.21     15.54 o 
  19   2   9      269.38      222.46     37.33 o 
  20   2   9       15.37       13.26     15.25 o 
   0   3   9      784.05      806.68     69.19 o 
   1   3   9      200.04      195.32     19.87 o 
   2   3   9      480.47      446.45     38.63 o 
   3   3   9      177.79      184.88     21.16 o 
   4   3   9        7.45       14.32      9.32 o 
   5   3   9      320.73      318.40     29.59 o 
   6   3   9      148.43      144.52     19.40 o 
   7   3   9       61.32       79.00     15.42 o 
   8   3   9      864.37      830.87     49.69 o 
   9   3   9       96.06      106.57     16.75 o 
  10   3   9      374.17      419.62     54.70 o 
  11   3   9      196.64      205.04     27.41 o 
  12   3   9       52.41       78.29     20.83 o 
  13   3   9       35.60       60.74     29.29 o 
  14   3   9      123.89      146.20     33.99 o 
  15   3   9       59.05       49.47     23.82 o 
  16   3   9      315.40      313.40     48.69 o 
  17   3   9        7.00        9.30     16.67 o 
  18   3   9      133.62      135.10     33.33 o 
   1   4   9       78.07       99.40     19.82 o 
   2   4   9      652.45      583.85     51.48 o 
   3   4   9       99.39      122.75     21.00 o 
   4   4   9      989.37      972.73     64.48 o 
   5   4   9      134.84      138.19     23.22 o 
   6   4   9      407.79      433.44     43.44 o 
   7   4   9      143.50      154.02     24.16 o 
   8   4   9        8.39        4.44     12.83 o 
   9   4   9       45.02       38.20     20.32 o 
  10   4   9       94.40       85.84     31.40 o 
  11   4   9       95.96       82.87     20.77 o 
  12   4   9      374.77      354.97     36.03 o 
  13   4   9       41.08       32.02     23.80 o 
  14   4   9       62.62       64.82     25.26 o 
  15   4   9       29.87       23.01     22.09 o 
   0   5   9      138.94      119.93     35.07 o 
   1   5   9      167.43      202.32     27.28 o 
   2   5   9       60.31       66.12     19.53 o 
   3   5   9      158.86      158.60     28.54 o 
   4   5   9       33.05       15.56     15.15 o 
   5   5   9       93.26      105.23     22.05 o 
   6   5   9       87.38      171.80     39.32 o 
   7   5   9      205.42      213.60     36.05 o 
   8   5   9       31.69       76.97     53.27 o 
   9   5   9      114.14       95.98     32.14 o 
  10   5   9       25.50       29.84     16.98 o 
  11   5   9      134.58      138.98     27.28 o 
   0   0  10     3705.78     4127.21   1178.31 o 
   2   0  10       95.08      115.54     32.02 o 
   4   0  10       75.51       54.48     19.88 o 
   6   0  10       81.40      124.80     21.32 o 
   8   0  10     2751.67     2940.40    209.27 o 
  10   0  10       21.23       37.44     13.64 o 
  12   0  10      193.99      208.67     38.31 o 
  14   0  10       17.30       20.57     20.56 o 
  16   0  10      609.58      600.15     76.59 o 
  18   0  10        9.40       26.24     19.89 o 
   1   1  10      296.32      284.82     21.23 o 
   2   1  10       24.26       33.31     15.00 o 
   3   1  10      988.46      942.52     43.38 o 
   4   1  10      976.02     1004.56     55.67 o 
   5   1  10      620.08      623.52     48.64 o 
   6   1  10       65.35       67.01     17.14 o 
   7   1  10      153.90      182.35     22.84 o 
   8   1  10      140.34      133.81     18.98 o 
   9   1  10       96.36      115.29     15.67 o 
  10   1  10       36.39       18.33     23.61 o 
  11   1  10      449.46      467.34     35.11 o 
  12   1  10      735.26      828.62     64.79 o 
  13   1  10      411.86      436.68     44.22 o 
  14   1  10        7.78        2.18     13.10 o 
  15   1  10       45.65       53.72     17.33 o 
  16   1  10       20.12       38.61     25.14 o 
  17   1  10       45.29       30.96     16.19 o 
  18   1  10        4.31       20.00     17.74 o 
  19   1  10       74.10       90.10     20.51 o 
   0   2  10       74.09       86.35     20.48 o 
   1   2  10     1381.86     1348.26     67.09 o 
   2   2  10       21.69       30.86     10.98 o 
   3   2  10      648.52      631.91     39.61 o 
   4   2  10       26.00       37.64     10.38 o 
   5   2  10      550.63      525.55     32.12 o 
   6   2  10       78.60       92.03     12.64 o 
   7   2  10      978.00      961.22     54.54 o 
   8   2  10      141.83      149.82     16.38 o 
   9   2  10      493.32      492.76     36.87 o 
  10   2  10       15.58       62.00     44.36 o 
  11   2  10      134.31      184.74     27.91 o 
  12   2  10        3.38       11.10     11.87 o 
  13   2  10       68.16       87.02     23.18 o 
  14   2  10       14.83       13.66     15.08 o 
  15   2  10      245.69      275.86     48.17 o 
  16   2  10       48.13       36.66     17.26 o 
  17   2  10      254.89      251.76     33.00 o 
  18   2  10       14.02       15.66     16.73 o 
   1   3  10      297.37      309.78     29.52 o 
   2   3  10       10.51       13.87     11.76 o 
   3   3  10      212.32      195.60     23.54 o 
   4   3  10     1473.99     1411.87     89.06 o 
   5   3  10      107.15      109.96     16.22 o 
   6   3  10       33.80       34.59     14.38 o 
   7   3  10      154.41      197.12     21.86 o 
   8   3  10       42.73       60.33     13.96 o 
   9   3  10      109.10      112.51     23.94 o 
  10   3  10        5.48       -7.34     12.59 o 
  11   3  10       23.81       27.23     20.42 o 
  12   3  10      705.42      676.48     99.56 o 
  13   3  10       93.58      118.27     30.90 o 
  14   3  10        3.11       -3.54     22.27 o 
  15   3  10       53.88       53.04     31.68 o 
  16   3  10       49.26       46.62     21.88 o 
   0   4  10      958.42     1005.32    118.50 o 
   1   4  10       74.07       89.29     19.67 o 
   2   4  10       18.78       47.54     16.19 o 
   3   4  10       20.82       26.02     14.94 o 
   4   4  10        4.47       19.36     12.44 o 
   5   4  10       17.94       35.92     13.21 o 
   6   4  10       65.30       67.36     17.03 o 
   7   4  10      154.29      189.31     28.63 o 
   8   4  10      897.73      908.79     88.51 o 
   9   4  10       51.92       45.38     20.94 o 
  10   4  10       28.27       40.45     20.92 o 
  11   4  10       32.24       21.07     21.06 o 
  12   4  10       22.94       31.87     18.95 o 
  13   4  10       38.33       18.98     21.63 o 
   1   5  10       59.44       57.40     25.11 o 
   2   5  10       95.60      105.35     23.97 o 
   3   5  10      210.17      223.43     35.41 o 
   4   5  10       71.84       68.11     19.47 o 
   5   5  10      169.83      233.38     39.08 o 
   6   5  10       25.66       36.18     19.05 o 
   7   5  10       46.53       57.50     24.68 o 
   2   0  11      137.53      179.18     27.22 o 
   4   0  11     1321.47     1374.21    124.40 o 
   6   0  11      523.51      591.84     52.61 o 
   8   0  11       77.10       63.83     20.33 o 
  10   0  11      378.53      346.30     44.61 o 
  12   0  11      818.45      767.63     91.79 o 
  14   0  11      117.70      162.94     36.21 o 
  16   0  11        1.33       -7.05     27.73 o 
   0   1  11     1056.04     1090.69     69.35 o 
   1   1  11      766.49      732.64     42.75 o 
   2   1  11      301.40      332.82     24.47 o 
   3   1  11      371.68      368.69     27.37 o 
   4   1  11       29.18       42.65     12.04 o 
   5   1  11      415.15      396.25     32.77 o 
   6   1  11      217.33      283.67     56.71 o 
   7   1  11      317.30      339.05     38.32 o 
   8   1  11      608.87      672.72     52.15 o 
   9   1  11      301.92      371.92     34.25 o 
  10   1  11       73.58      113.77     24.81 o 
  11   1  11       42.11       42.63     15.77 o 
  12   1  11       31.77       36.56     17.52 o 
  13   1  11      104.20      124.60     22.07 o 
  14   1  11       30.08       35.50     15.15 o 
  15   1  11       53.34       98.29     21.23 o 
  16   1  11       96.98       97.65     22.17 o 
   1   2  11      355.64      342.65     31.49 o 
   2   2  11       22.10       11.82     11.26 o 
   3   2  11      746.07      694.63     49.56 o 
   4   2  11      164.34      167.02     25.14 o 
   5   2  11      413.97      425.19     40.08 o 
   6   2  11        2.57       26.77     14.38 o 
   7   2  11      151.54      137.23     20.93 o 
   8   2  11        1.62      -14.17     14.17 o 
   9   2  11      284.76      330.15     34.28 o 
  10   2  11       13.37       16.51     14.95 o 
  11   2  11      148.22      174.46     25.18 o 
  12   2  11       52.78       53.07     16.63 o 
  13   2  11      300.81      378.87     61.31 o 
  14   2  11        9.46       18.97     18.54 o 
  15   2  11       71.34       46.31     23.19 o 
   0   3  11      971.74      971.98    101.35 o 
   1   3  11       74.41       91.99     17.38 o 
   2   3  11      144.23      139.63     18.46 o 
   3   3  11      359.05      356.75     33.81 o 
   4   3  11       35.16       48.55     13.88 o 
   5   3  11       99.56      109.54     19.59 o 
   6   3  11      139.31      101.35     22.98 o 
   7   3  11       61.94       86.63     63.28 o 
   8   3  11      713.04      724.65     90.13 o 
   9   3  11       46.18       85.84     33.67 o 
  10   3  11       56.73       56.90     25.32 o 
  11   3  11       42.42       46.63     30.96 o 
  12   3  11        6.44       -3.50     17.92 o 
  13   3  11       74.84       53.52     27.19 o 
   1   4  11        2.19       -4.07     14.48 o 
   2   4  11       63.71       78.69     17.03 o 
   3   4  11      124.58      161.20     24.30 o 
   4   4  11      354.75      376.19     38.98 o 
   5   4  11       66.59       95.94     51.26 o 
   6   4  11      107.91      154.96     36.22 o 
   7   4  11        7.16      -16.74     22.71 o 
   8   4  11       14.29       19.88     19.87 o 
   9   4  11        2.04       32.57     49.60 o 
   0   0  12      831.24      868.03    144.91 o 
   2   0  12      941.68     1027.59    108.58 o 
   4   0  12       48.10       76.97     19.61 o 
   6   0  12      451.68      447.23     53.94 o 
   8   0  12      172.87      212.63     34.59 o 
  10   0  12      317.41      371.88     87.72 o 
  12   0  12        1.59        0.11     35.88 o 
  14   0  12      176.33      153.30     49.52 o 
   1   1  12      262.94      337.35     50.30 o 
   2   1  12      380.92      464.04     66.11 o 
   3   1  12      102.27      173.52     30.16 o 
   4   1  12      176.41      190.22     22.28 o 
   5   1  12       65.55       83.75     28.20 o 
   6   1  12      398.53      478.25     53.84 o 
   7   1  12      391.14      442.43     41.68 o 
   8   1  12       20.29        9.99     15.61 o 
   9   1  12      278.55      251.35     35.34 o 
  10   1  12      159.72      206.14     54.60 o 
  11   1  12       23.84       29.26     16.41 o 
  12   1  12       41.16       64.37     18.49 o 
  13   1  12       90.77      121.64     22.89 o 
   0   2  12      109.29      122.09     46.54 o 
   1   2  12      207.04      194.92     32.29 o 
   2   2  12       19.59       22.30     14.10 o 
   3   2  12      427.18      432.20     48.69 o 
   4   2  12        6.83       19.64     13.73 o 
   5   2  12      315.20      360.70     31.31 o 
   6   2  12        5.11        7.82     11.02 o 
   7   2  12      115.18      107.67     27.49 o 
   8   2  12       16.94       14.24     18.32 o 
   9   2  12      115.86       92.45     31.19 o 
  10   2  12        2.14       13.99     22.33 o 
  11   2  12      259.70      352.21     50.39 o 
  12   2  12       10.76      -22.20     22.20 o 
   1   3  12       78.05      106.01     22.52 o 
   2   3  12      316.41      288.96     33.97 o 
   3   3  12       26.28       27.95     16.65 o 
   4   3  12      110.56      123.84     23.33 o 
   5   3  12        9.77       60.40     49.72 o 
   6   3  12      256.38      232.76     47.52 o 
   7   3  12      161.78      192.95     40.17 o 
   8   3  12       17.99       17.87     18.84 o 
   9   3  12      134.27      184.83     37.60 o 
   2   0  13      376.79      385.67     49.06 o 
   4   0  13      114.00      118.00     32.00 o 
   6   0  13      585.28      516.53     69.98 o 
   8   0  13        3.40       39.84     27.45 o 
  10   0  13      265.28      252.20     50.97 o 
   0   1  13       23.50       15.22     20.25 o 
   1   1  13       25.50       15.46     21.38 o 
   2   1  13      192.18      264.20     60.25 o 
   3   1  13      247.01      297.09     38.41 o 
   4   1  13        3.49       10.16     15.10 o 
   5   1  13       98.59      130.46     25.12 o 
   6   1  13      117.96      184.72     34.12 o 
   7   1  13       57.12      118.96     28.66 o 
   8   1  13       10.93        9.13     16.06 o 
   9   1  13       16.26        6.16     20.75 o 
   1   2  13      382.48      359.53     44.71 o 
   2   2  13       30.42       12.21     15.78 o 
   3   2  13       33.66       12.65     15.02 o 
   4   2  13        2.92       -2.09     13.90 o 
   5   2  13        0.51       38.25     54.35 o 
   6   2  13        7.83      -22.92     22.92 o 
   7   2  13      361.91      408.11     63.51 o 
   0   0  14      320.56      379.50     77.73 o 
                                                 
